# Supplementary material for: A machine learning approach using partitioning around medoids clustering and random forest classification to model groups of farms in regard to production parameters and bulk tank milk antibody status of two major internal parasites in dairy cows
Source: PLoS One. 2022 Jul 11;17(7):e0271413. doi: 10.1371/journal.pone.0271413 (PMC9273072; doi:10.1371/journal.pone.0271413)
Supplement: S1 Data — (CSV) [file pone.0271413.s005.csv]

	konvent_oekol	bb_median_BCS	visit_year	sample_year	tieranzahl	bb_median_MiEw	bb_median_MiFe	sample_month	visit_season	visit_month	bb_median_MiZe	bb_median_Mikg	bb_median_DIM	Haltung	Ostertagia_binomial	bb_median_LN	pasture_cows	RP
1	1	3.17792958967244	2017	2017	319	3.1557797464943	3.72479106911354	9	winter	1	190.843406425659	27.3241368691703	143.38856988573	2	1	2.96498512626761	1	37.953795379538
3	1	3.38447169740307	2017	2017	575	3.08126460227525	3.59340055702362	9	winter	1	202.152267909274	25.7200751273111	154.751750317452	2	0	2.77300954318336	1	43.9597315436242
4	1	3.38111790449242	2017	2017	1013	3.07205858473563	3.54267393787841	9	winter	1	202.002127831079	28.062389903491	153.735967778023	2	0	2.82881496524389	0	37.9746835443038
5	1	3.25383997340565	2017	2017	293	3.12759738713639	3.60537106674848	9	winter	1	213.536898585997	26.5118984134692	178.933643213244	2	0	2.7209529094319	1	24.8520710059172
6	1	3.53820836209705	2017	2017	364	3.06111705418687	3.66608062454389	9	winter	1	194.546531202773	26.1788252292164	181.942023308016	2	0	2.19433146322585	0	34.5394736842105
7	1	3.52626879550603	2017	2017	409	3.08416784157113	3.63932364000682	9	winter	1	247.205226068579	26.4512034270921	157.360651777929	8	0	2.77896074337921	1	32.8990228013029
8	1	2.99403141880047	2017	2017	168	3.03395418850741	3.70301627168088	9	spring	2	229.950377476586	27.6868015932831	165.388507190642	2	0	2.79499630921424	1	35
9	1	3.32962324593323	2017	2017	473	3.1296343806396	3.65731946897816	9	spring	2	273.222584001199	26.7426327115506	169.555310461592	2	0	2.50081673494017	0	44.1077441077441
10	1	3.46490569484997	2017	2017	1387	3.15498362078774	3.64244449109455	8	spring	2	207.543543317352	28.2923235632405	173.704958189848	2	0	2.45477926865893	0	60
11	1	3.48378460002519	2017	2017	392	3.13549705553057	3.62596090270462	9	spring	2	191.637206865533	26.8426677690402	194.334309775254	8	1	2.55527287504571	0	49.859943977591
12	1	3.36918521531232	2017	2017	244	3.16700979843435	3.65461411534157	9	spring	2	242.312198436779	26.0228882970778	198.721714134914	2	0	2.8228813901906	1	37.8787878787879
13	1	3.28105260347596	2017	2017	307	3.11497172717804	3.76082920634417	9	spring	3	288.034181328743	25.5850222249396	206.962508113057	2	0	2.81048952358043	0	65.3250773993808
14	1	3.56602588212551	2017	2017	245	3.09077906199483	3.63876654204333	9	winter	1	246.088115562336	25.4582013143808	179.211748798129	2	0	2.67343237183824	1	38.5057471264368
15	1	3.61644397818201	2017	2017	360	3.02882524150415	3.67771037739256	9	spring	3	283.771902811224	24.1388295777344	181.511942075041	2	0	2.49654367927902	0	30.9659090909091
16	1	3.53541392484062	2017	2017	669	3.11326767713732	3.7299047406042	9	spring	2	205.259937554332	28.6755615776283	160.820337625941	2	0	2.82540529866136	0	44.3708609271523
17	1	3.17085509860221	2017	2017	403	3.08763389189152	3.6871825329421	9	spring	3	200.449182589281	27.4455807175717	184.479320087137	2	0	2.45497529172253	0	44.7368421052632
18	1	3.59008597545364	2017	2017	363	3.09812928810457	3.76713479846063	9	spring	2	232.753597453516	23.1981469967579	192.247703877048	8	0	3.24180535795764	0	35.8381502890173
19	1	3.68034353523081	2017	2017	259	3.13501962679778	3.75756974151796	9	spring	3	276.610520458482	27.1308322343407	186.862046772521	2	0	2.63586530270206	0	51.1111111111111
20	1	3.5239328828714	2017	2017	134	3.13946508330614	3.72652019997364	8	spring	3	231.619029085022	25.0409495804429	201.663012074927	2	1	2.43915321621699	1	52.34375
21	1	3.52625938320933	2017	2017	440	3.15635330606161	3.61812547904394	9	spring	3	187.334601470306	26.863373967606	219.045818135149	2	0	2.98234570066092	1	42.9054054054054
22	1	3.36699658117865	2017	2017	316	3.21948846263249	3.91558783534382	8	spring	3	241.668738821405	25.0125698891595	172.585675909359	2	0	2.14630725439607	0	54.5150501672241
23	1	3.64699123471383	2017	2017	951	3.21195996718212	3.83799096519968	10	spring	4	255.889495422918	25.7592370014384	212.570082612344	2	1	2.38173035445681	0	49.4949494949495
24	1	3.13724795181753	2017	2017	274	3.02271123226732	3.52792425180839	9	spring	4	313.627400451725	24.5571764753754	219.90392920403	2	0	2.94668423878648	0	70.6467661691542
25	1	3.57804817318734	2017	2017	322	3.14107754455862	3.67538675728775	9	spring	4	184.106762955119	27.1355170245547	191.941620720807	2	0	2.94653456907211	1	26.3698630136986
26	1	3.26072118677626	2017	2017	172	3.0264882368505	3.64349105217404	9	spring	4	217.237328822687	25.7624396424586	219.508035674463	8	0	2.74237730084173	1	64.4578313253012
27	1	3.18574211535532	2017	2017	247	3.11311757509374	3.6067926053652	9	summer	5	202.234037476376	27.7118790871527	203.103764975214	2	0	2.55641236222203	1	47.8494623655914
28	1	3.65907068113897	2017	2017	338	3.09679190968436	3.66343634149366	9	summer	5	264.642823967004	26.5678035635896	152.186853603493	8	0	2.88167730877447	1	36.1563517915309
29	1	3.55460730700291	2017	2017	306	3.16011855656332	3.6611823146086	9	summer	5	217.06539734584	27.1387075862564	187.798287028408	2	1	2.52162720007692	0	37.248322147651
30	1	3.30843925650946	2017	2017	358	2.97563831415093	3.53073164129813	9	summer	5	199.490991564339	26.0957569106716	182.270336151628	2	1	2.56456236815083	1	42.7118644067797
31	1	3.34846773562067	2017	2017	441	3.0798703115403	3.74420242173408	9	summer	5	235.804730223967	24.6289724960861	167.500991631214	2	0	2.65057417922241	1	38.8513513513514
32	1	3.33267280860994	2017	2017	229	3.11151099983441	3.5915055685515	8	summer	6	212.791654305429	28.069230089472	177.569162515927	2	0	2.77419476224192	1	30.9090909090909
33	1	3.10584479448769	2017	2017	132	3.07861334599174	3.5843571617366	8	summer	5	191.16797935683	26.3334755490522	198.750579881481	2	0	3.03763751638623	0	25.3968253968254
34	1	3.66371207571736	2017	2017	281	3.11274819352981	3.65394598197299	9	summer	6	211.892405336613	28.1171688480143	198.289076377352	8	0	2.97330905137453	1	28.1609195402299
35	1	3.49943758729757	2017	2017	188	3.18549224954889	3.7253842555096	9	summer	6	365.935922163062	24.3489133051436	214.601850841028	2	1	2.54120106070211	1	35.3658536585366
36	1	3.48098260875792	2017	2017	678	3.13753958970177	3.67129679290857	8	summer	6	218.687531460345	24.4764321870607	221.679585666378	2	0	2.58172695367904	0	24.3421052631579
37	1	3.46024182480157	2017	2017	674	3.19693960637115	3.7873700861257	11	summer	6	263.305102741204	26.054331482975	258.982378860506	2	0	2.47588571979648	0	55.3691275167785
38	1	3.58996095150534	2017	2017	480	3.0645956000653	3.48565964164093	9	summer	6	238.696968782787	25.918935982269	201.7425186706	2	1	2.4606216092142	1	64.6687697160883
39	1	3.20490450476021	2017	2017	405	3.15804135080684	3.6252707364568	8	summer	7	195.225253245482	27.0228133111914	205.057578856518	2	0	2.56275715976634	1	46.078431372549
40	1	3.34633074119202	2017	2017	745	3.0667345429378	3.60076896783307	9	summer	7	226.277950589096	25.4813190016658	219.515682107147	2	0	2.51025607363618	1	45.928338762215
41	1	3.33231465346652	2017	2017	250	3.01262994485573	3.5156564399282	8	summer	7	223.442873399025	25.3153521045912	215.810897144585	2	1	2.84996752419902	0	47.0238095238095
42	1	3.57515230864225	2017	2017	439	3.12651089189134	3.7356943742005	8	summer	7	219.424871203274	29.7852734289649	225.237717956647	2	0	2.73322533771529	0	35.8255451713396
43	1	3.35310232942833	2017	2017	349	3.15354020276658	3.62491030340566	9	summer	7	233.411491214561	26.6279650230178	191.318303921941	2	0	2.77632119373737	1	47.7848101265823
44	1	3.50074327604163	2017	2017	500	3.1581997075225	3.65457998909741	10	autumn	8	260.577267698597	28.0918091120327	192.267866193671	2	0	2.48649304087379	1	51.8987341772152
45	1	3.57000639346755	2017	2017	418	3.12972487160195	3.62449379184794	10	autumn	8	270.395725921383	25.3757220845589	200.733556009151	2	1	2.18824795500467	1	24.1721854304636
46	1	3.43299982693491	2017	2017	509	3.14489900677707	3.70648070063966	10	autumn	8	175.573671068269	25.9951736320829	167.567886400771	2	0	2.56658434783975	1	41
47	1	3.28306803044871	2017	2017	521	2.97088487934134	3.57258721569812	10	autumn	9	185.9314802417	24.1661771194888	196.831192850792	2	0	2.83920086849776	0	52.1452145214521
48	1	3.50059595852848	2017	2017	540	3.20055514409625	3.73423794892047	10	autumn	8	312.066645248936	24.6594187428423	233.356655076445	2	1	2.61351085223003	1	49.6666666666667
49	1	3.44161481318527	2017	2017	159	3.19926015823761	3.76551382818712	10	autumn	8	251.668742575541	25.0081414298986	246.818295985574	2	1	3.34359731171766	0	38.125
50	1	3.55710479790089	2017	2017	148	3.14828664074288	3.65027762172826	10	autumn	8	240.559210180492	27.5904363276268	256.813316159317	2	1	2.70167236332946	1	48.9655172413793
51	1	3.51556564482083	2017	2017	762	3.11373652661723	3.74771552637073	10	autumn	8	273.228285558611	27.3212419503404	214.330917768665	2	0	3.07121490757921	0	56
52	1	3.26696210452576	2017	2017	144	3.36155119300056	3.89964745547095	10	autumn	8	191.64091290421	28.4430987016826	204.636052339287	2	1	3.00800397195677	1	36.8421052631579
53	1	3.56050225131337	2017	2017	675	3.12892482682979	3.59621747817233	10	autumn	8	199.070126665022	27.4106085953352	184.812627899897	2	0	2.16345076629658	0	35.3896103896104
54	1	3.38492295997771	2017	2017	196	3.18341956840848	3.69292866642431	10	autumn	9	236.706463731855	25.3323647922116	208.405722379244	2	1	2.3084662814335	0	56.5476190476191
55	1	3.2714864047872	2017	2017	119	3.12510551614468	3.70487391883219	10	autumn	9	248.517378028658	25.7993365719648	184.820736684251	2	0	3.05902105818384	1	45.6896551724138
56	1	3.27554260481327	2017	2017	419	3.18499541444406	3.65605982129916	10	autumn	8	187.763256791412	26.1178891035004	215.15371399097	2	0	2.64352459567999	0	77.6315789473684
57	1	3.47988949777746	2017	2017	593	3.19352979944435	3.72978315071614	10	autumn	8	253.384014232232	28.4297482815824	213.923667388071	2	0	2.66581566911232	0	40.9240924092409
58	1	3.42941750077147	2017	2017	260	3.18752154757706	3.68614765178715	10	autumn	9	291.173190921789	24.6091232965179	210.553381344619	8	0	2.49210146242469	0	47.1428571428571
59	1	3.72816411139376	2017	2017	279	3.01124787856072	3.61340494128082	10	autumn	9	187.462800336955	26.4172844376138	203.54586105474	2	0	3.35315300234331	1	27.0588235294118
60	1	3.5033674731672	2017	2017	142	3.05469444666736	3.55678249233376	9	autumn	9	206.039356314503	26.199964129958	230.477460055097	8	0	3.36979599014033	0	48.5714285714286
61	1	3.52305572590293	2017	2018	459	3.12688974537934	3.57582859808016	9	autumn	10	218.236861114884	29.1686697224451	190.248966521991	8	0	2.22476761025624	0	32.4503311258278
62	1	3.677338037749	2017	2018	148	2.97901545449106	3.59285819474355	9	autumn	10	204.907825921831	26.7525844868823	200.518008984175	2	1	2.69135216252818	1	43.3962264150943
63	1	3.36180801867864	2017	2017	223	3.13121709192402	3.64333007085726	10	autumn	9	197.147167094491	26.4947193919554	176.128462443982	2	1	2.53131813152303	0	57.8651685393258
64	1	3.48207943178032	2017	2017	772	3.23135908788777	3.76068821409015	10	autumn	9	296.883167697122	26.1183874119956	190.856759569804	2	1	2.74697846760081	1	49.1694352159468
65	1	3.47431209414849	2017	2017	111	3.06184269281531	3.65689087918537	10	autumn	10	191.18392160302	26.154534294694	243.722761540916	2	0	3.07743735438939	0	52.7272727272727
66	1	3.5011705824278	2017	2018	231	3.15293110028469	3.86393013124466	10	autumn	10	131.952732582387	26.0957663389545	185.609071169096	2	0	2.86194398714505	0	13.8728323699422
67	1	3.45207849642728	2017	2018	165	3.17490382504527	3.67364147696576	9	autumn	10	280.55535683046	24.9445141892779	211.973505718718	2	1	2.5451291815928	1	44.2424242424242
68	1	3.38965759876606	2017	2017	216	3.10352978882168	3.71761300692925	11	autumn	10	216.605247389698	25.9882159679978	214.071072916832	2	0	2.61672585626021	0	54.1176470588235
69	1	3.44653366801335	2017	2018	228	3.1233203812069	3.74287904417149	11	autumn	10	241.426130368826	26.8931143608118	195.622830440068	2	1	3.1283165977466	1	57.6470588235294
70	1	3.46202597229195	2017	2017	92	3.23321657885686	3.85774408006441	10	autumn	9	212.72968785975	25.6749645439007	226.422234219215	2	1	2.9574475469742	1	51.1111111111111
71	1	3.41984260676133	2017	2018	288	3.19227521442651	3.78282937698393	9	winter	11	254.358576006965	25.6489160269058	199.059049203029	2	0	3.26510720916118	1	43.0976430976431
72	1	3.11758270995868	2017	2018	221	3.01090849334448	3.53839506940767	9	winter	11	328.930858567432	24.6738312768746	203.659094471683	5	1	2.75741091021849	1	62.5
73	1	3.51380946972949	2017	2018	692	3.17652979649262	3.79206424623672	9	winter	11	182.366690856893	27.9974862351215	215.974406846385	2	0	2.34323026488172	0	43.312101910828
74	1	3.40516362310318	2017	2018	735	3.07406919155983	3.63337620459108	9	winter	11	228.500420879779	27.5778459678983	212.717050946346	2	0	2.66836157240897	1	73.462783171521
75	1	3.413431680863	2017	2018	245	3.06753480610466	3.5538590440261	9	winter	11	226.926942140034	28.2744902214991	217.552738192922	8	0	2.76129488034166	1	27.7456647398844
76	1	3.40575245893342	2018	2018	396	3.15872286722567	3.67253194256869	9	winter	1	225.416774431227	26.4222457440907	185.767364909782	2	0	2.55990984205945	1	36.5771812080537
77	1	3.18026882316558	2017	2018	1325	3.17890367889386	3.69922948332539	9	winter	12	235.794081415907	26.7595572381416	231.409237819346	2	0	2.68981576155268	0	28.7066246056782
78	1	3.46298807533795	2017	2018	474	3.08510279505601	3.53527813927867	9	winter	12	226.74576356565	27.2368918921578	239.195388445647	8	0	2.77974132037834	1	51.9108280254777
79	1	3.52087436745423	2018	2018	297	3.06098474013586	3.53974038554502	9	winter	1	279.086587119282	25.6662396112944	194.200057912935	2	1	2.5354685169172	0	64.7457627118644
80	1	3.61740457613119	2017	2018	889	3.12474995695931	3.69069556041391	9	winter	12	309.522067218062	27.1194904098257	182.745351081122	2	0	2.36286341893056	0	43.3333333333333
81	1	3.57116472409551	2018	2018	1679	3.17690960743066	3.64302486293597	9	winter	1	216.322982647374	28.3426540214529	182.582897600633	2	0	2.67182947879202	0	39
82	1	3.39415176056218	2018	2018	503	3.14570128485712	3.69680672971309	9	winter	1	252.66923854027	23.5971357513686	198.339529721598	2	1	2.40843953512848	1	49.8084291187739
83	1	3.55803454587041	2018	2018	560	3.15890602255229	3.73580528375227	9	winter	1	216.39340103812	25.4206437268563	222.465783012513	2	1	3.0601937701217	0	35.2941176470588
84	1	3.07355815864153	2018	2018	739	3.1431298348919	3.66882486984475	9	winter	1	288.429428018404	26.2230731545373	199.87722114147	2	0	2.7167981866014	1	45.6666666666667
85	1	3.46954786078981	2018	2018	239	3.19393259878808	3.73872162485972	9	spring	2	170.362260948473	29.2003898904116	208.786698514673	2	0	3.12571951562179	0	37.2093023255814
86	1	3.53603969595194	2018	2018	123	3.10240301923138	3.6977878371907	8	spring	3	245.652688921823	26.9594010085187	196.005629363699	8	0	2.76848082843466	0	34.6153846153846
87	1	3.34708850841528	2018	2018	948	3.15492363480957	3.67756081427705	8	spring	2	192.448934248452	26.5951591165116	205.889885254533	2	0	2.61055541064501	0	45.6666666666667
88	1	3.3920981560277	2018	2018	778	3.15500073433753	3.58839698013033	8	spring	2	191.535003574342	28.4120243759136	158.855004700128	8	0	2.81114692472554	1	26.3333333333333
89	1	3.41117902606	2018	2018	640	3.09363909604945	3.66487852861383	9	spring	2	192.335093350795	27.5861889370899	210.171498886551	2	0	2.87438475618815	0	44.5205479452055
90	1	3.30635537447219	2018	2019	375	3.17549416290885	3.73390348130328	11	spring	3	254.666070559199	28.3714381793747	215.027381581836	2	0	3.09928372631145	1	39.7993311036789
91	1	3.23553374414618	2018	2018	258	3.14505447903118	3.59993345087222	10	spring	2	208.5813371421	25.2085447308144	200.796742832019	2	0	2.81002023763232	0	40.2366863905325
92	1	3.3921019254264	2018	2018	2821	3.18192014008061	3.7284126651882	9	spring	3	220.47395716494	26.0260493970309	219.905398725039	2	0	2.36184994352757	0	55.1948051948052
93	1	3.25811076288064	2018	2018	251	2.99043308922267	3.48752549688246	10	spring	3	237.260190721407	24.1110723100549	181.406562168315	2	0	2.6281995609095	1	36.094674556213
94	1	3.92771906536581	2018	2018	482	3.10945870556206	3.67939700662227	8	spring	3	245.525881072997	24.6536050074983	219.022938822864	2	1	2.51363698534102	0	70.945945945946
95	1	3.23934739258016	2018	2018	261	3.0108185212522	3.45699479500556	9	spring	3	182.966843584087	29.8403840621872	160.572568389966	2	0	3.00948230198542	1	48.8636363636364
96	1	3.4347572890891	2018	2018	745	3.14101540023169	3.66141129155032	8	spring	3	177.160468182347	30.0726403095839	208.940652549284	8	0	3.14751617849068	1	35.7594936708861
97	1	3.49606285237278	2018	2018	290	3.11587543198784	3.6703894898244	9	spring	3	212.8417978016	27.1611262421092	202.455639427641	2	0	2.82259416904005	0	26.3157894736842
98	1	3.39347663983534	2018	2018	202	3.01841500399368	3.64774250466728	9	spring	4	194.467025851943	25.3183455963172	171.729370875729	2	1	2.71301504362065	1	24.7058823529412
99	1	3.1972604596948	2018	2018	142	3.16706712802759	3.73314841119751	9	spring	4	176.640136661326	28.8165481949899	223.486041911728	2	0	2.83362340933695	0	32.4137931034483
100	1	3.59577399195358	2018	2018	251	3.1403382827021	3.64323889945111	8	spring	4	222.919983237114	26.9526361417318	260.780271949846	2	0	2.52597825563711	0	38.5964912280702
101	1	3.4990522001728	2018	2018	98	3.16510297826799	3.68912902973373	8	spring	4	211.174905015607	25.9567392908962	183.065228614623	2	1	2.42366434000379	1	54.4554455445545
102	2	2.68433208284676	2018	2018	84	3.11184746531407	3.78185235403803	9	summer	5	219.721865406274	23.072356702683	260.040209632058	2	1	3.19426615236855	1	47.6190476190476
103	2	2.50081211458826	2018	2018	233	3.08448836285383	3.62789913976582	9	spring	4	229.366918594981	23.5047230122759	203.339790183842	2	1	2.88064039579721	1	62.5
104	1	3.58709596755988	2018	2018	354	3.13652292273566	3.55502373541299	9	summer	5	184.752987856027	27.7700367359033	215.445223514733	2	0	3.15875886143502	0	33.0097087378641
105	1	3.29710384850003	2018	2018	630	3.1242879378916	3.75543366609124	10	summer	5	205.393565581931	27.9807280460171	221.213923671512	2	0	2.86683781520382	0	31.5315315315315
106	2	3.36307468881852	2018	2018	297	3.06024596025776	3.8770056324653	9	summer	5	222.051127001432	20.8587672553566	192.560686641543	2	1	2.50974736945357	1	24.6913580246914
107	1	3.44335754981084	2018	2018	688	3.12031210413207	3.66126701640767	8	summer	5	206.123428962785	27.7087759091078	194.868573477131	2	0	2.7638597594404	0	35.6666666666667
108	1	3.33015278401965	2018	2018	569	2.96086802503439	3.55605005593905	9	summer	6	315.600824482919	29.4883818699229	211.627223687181	2	1	2.51154735850485	0	48.6666666666667
109	1	3.20003262281839	2018	2018	330	3.15932325285743	3.73475126169782	8	summer	5	241.908204977913	26.1261831460313	214.954632046578	2	0	2.28114902107389	0	57.6051779935275
110	1	3.75504018125922	2018	2018	264	3.07354343890059	3.53312951459261	9	summer	5	280.672966785886	28.4055224030342	213.615920822822	2	0	2.99624549777566	0	36.144578313253
111	1	3.37744193336358	2018	2018	241	3.23668700480284	3.82050353900705	9	summer	5	242.624779461875	26.5038670735741	213.236565241468	2	0	3.0687118242636	0	46.5968586387435
112	1	3.15499629300756	2018	2018	124	3.17713759349267	3.67652897092078	9	summer	6	183.139294630626	26.9745385968941	214.970451256035	3	0	2.77271545292168	0	25.2173913043478
113	2	3.32501976451099	2018	2018	166	3.07572962808679	3.81010671435902	8	summer	6	169.038535851797	24.7182842967107	217.32102837307	2	1	2.42564454102774	1	47.953216374269
114	1	3.413215733498	2018	2018	132	3.12587881586261	3.59102710770168	8	summer	6	291.371604909723	26.9313476605244	222.622168727341	2	0	3.17135362078179	0	30.0813008130081
115	1	3.33601948935154	2018	2018	431	3.15226240408196	3.63515374056787	10	summer	7	245.933733930932	26.2722468614527	219.161554345009	2	0	2.70381910926008	0	47.741935483871
116	1	3.38282743528049	2018	2018	105	3.21472750428099	3.67816860269366	9	summer	6	205.026299200863	26.7771649711066	225.083650080397	2	0	2.62819034026223	1	42.156862745098
117	2	2.98828199658097	2018	2018	196	2.95780662206146	3.78556325801189	9	summer	7	210.000037977152	22.2215612388258	231.439797947552	2	1	3.79438399684523	1	29.0909090909091
118	1	3.61650178853249	2018	2018	283	3.03236152622266	3.64321547037383	9	summer	6	209.843223775799	25.4954649192581	199.890536222918	2	0	2.42992680888327	0	33.5766423357664
119	1	3.31518929149621	2018	2018	406	3.10856957944336	3.62275832448449	8	summer	7	179.15260730811	27.2723325207939	201.221214738332	2	1	2.96501954853316	1	41.8461538461538
120	1	3.54972798017402	2018	2018	89	3.17293174084321	3.68647442206334	9	summer	7	205.225116644315	30.8952868211235	250.803136642628	2	0	3.16585553045229	1	50
121	1	3.52871133042601	2018	2018	261	3.16539393864594	3.65108052921966	9	summer	7	205.821574861513	31.7804184262407	210.141303339122	2	0	2.48102139260415	1	37.037037037037
122	1	3.21194205371869	2018	2018	256	3.0122452454035	3.54829018761054	9	summer	7	296.081696585115	25.3649985974673	222.427826634143	8	0	2.58587516917508	0	40.7407407407407
123	2	3.33378746033605	2018	2018	90	3.05965098892114	3.74152372077091	10	autumn	8	236.681353933855	21.422137186407	226.342252595685	3	1	3.00062105877985	1	8.88888888888889
124	1	3.17053777673849	2018	2018	189	2.95520161662509	3.45904712569769	10	autumn	8	306.02652599655	25.0021012993384	199.701363088106	2	0	2.73263856120583	0	38.125
125	1	3.42024003220958	2018	2018	2535	3.15298493398283	3.74476542439879	10	autumn	8	220.149711254682	26.5368023929987	206.149297522504	2	0	2.59141772765205	0	31
126	1	3.59163397284257	2018	2018	1348	3.1348205207171	3.65237335697762	10	autumn	9	266.264673038082	25.9256663290066	211.099848761636	2	0	2.83197411239999	1	41.8006430868167
127	2	3.98039056950718	2018	2018	21	2.53755973869828	3.09280560304277	10	autumn	8	259.200365339144	16.3638628602961	167.681809337003	3	0	5.15387391477055	1	9.09090909090909
128	1	3.62673755569653	2018	2018	101	3.08363153580947	3.63056012388324	10	autumn	8	210.928115610328	28.4450630803033	193.406677903506	2	1	2.32454023476178	0	29.5238095238095
129	1	3.25264663516213	2018	2018	342	3.00271383534939	3.5422492832624	10	autumn	9	196.265721275438	26.2192068463833	204.625659188353	2	0	2.92928566814324	0	42.0195439739414
130	1	3.48444704968012	2018	2018	122	3.10510737383021	3.70694999447093	8	autumn	8	286.135513780435	22.5305810253432	223.653666127281	8	1	1.96552541711658	1	17.6923076923077
131	1	2.82483144973982	2018	2018	9	3.23015116453762	3.91996615167893	10	autumn	8	354.990858681182	24.7821909032822	249.031276699378	7	1	3.13897762097642	1	10
132	1	3.10848270426553	2018	2018	449	3.14276940782558	3.66231859507948	10	autumn	8	230.940947570284	26.3281694405378	196.758947567847	8	1	2.59864733943288	0	45.2702702702703
133	2	3.18040984336462	2018	2018	204	2.88151870027443	3.45070763715281	10	autumn	9	355.598884684217	22.062108830914	209.550669234665	2	1	2.57037045837385	1	26.0869565217391
134	1	3.24760860364642	2018	2018	144	3.00826086540143	3.63943541300772	10	autumn	8	179.910736199839	23.89004123398	238.30536882497	2	1	2.56304705860379	1	44.4444444444444
135	1	3.29457827181767	2018	2018	233	3.06686018568494	3.61343878093502	10	autumn	8	279.544382608968	25.0517239671912	248.561410055138	2	1	2.49364035400066	1	41.9047619047619
136	1	3.33649482284875	2018	2018	276	3.13714916929853	3.64735248515003	10	autumn	9	239.586637269691	26.4028501197661	221.349430923706	2	0	2.71573559974441	0	43.4523809523809
137	1	3.3961884421942	2018	2018	63	3.12494079138374	3.86551701250594	10	autumn	9	259.247386520505	22.5327717631837	320.067953902084	2	0	2.467893310985	0	46
138	2	3.50551973357726	2018	2018	39	3.11272415326857	3.64665775381669	10	autumn	9	145.777710346158	19.4704577521227	190.453677290329	3	0	4.00417884083609	1	2.7027027027027
139	1	3.3721481324102	2018	2019	937	3.09205851120778	3.57780390727294	8	autumn	10	235.232126798996	26.9560042845477	232.390088735055	2	0	2.63348699680266	0	33.4394904458599
140	1	3.198967925098	2018	2019	64	3.04300592700796	3.44351789816822	8	autumn	10	235.259504421707	27.3390569348096	200.859926551547	2	1	3.15918123048659	1	39.3939393939394
141	1	3.30409708987062	2018	2019	368	2.97481867503286	3.35387573724657	8	autumn	10	245.427631389316	26.846129301579	187.716694788288	8	0	2.6556035406595	0	46.8646864686469
142	1	3.60181662038534	2018	2019	173	3.09755769236769	3.75414938563279	8	autumn	10	282.558039845084	23.5052719811335	229.504346936829	2	1	3.16132122742491	1	32.8358208955224
143	2	3.07345412039237	2018	2018	3	3.26291707452029	4.40819787593579	10	autumn	9	27.6389712218468	14.7350704170254	182.683599725281	5	1	5.08555099264131	1	0
144	1	3.3573390125683	2018	2019	201	3.0741064877468	3.61073509314767	10	autumn	10	205.107888101704	26.6612084108621	204.024339275142	2	0	2.93235623058038	0	31.9526627218935
145	1	3.23705923265464	2018	2019	523	3.19823604713005	3.67594813876852	9	autumn	10	220.476973890705	26.6798756741019	203.999022900667	2	0	2.60360234111016	1	49.1228070175439
146	1	3.03754190632523	2018	2019	651	3.13982661493866	3.6756053561974	8	autumn	10	277.252065995148	23.851193924192	178.680040036625	2	0	2.45220122372573	0	62.214983713355
147	1	3.18324338872495	2018	2019	565	3.1318252434941	3.65737678734788	8	autumn	10	267.244423431149	23.8808666695017	168.475187588963	2	0	2.50985209562526	0	59.7972972972973
148	1	2.98488489312918	2018	2019	404	3.06163095183364	3.54931293602005	8	winter	11	220.352533980544	25.2930937566668	193.109389293094	2	0	3.43817599125013	1	60.8695652173913
149	1	3.32470793922021	2018	2019	326	3.10758621424858	3.67481699069502	8	winter	11	222.58418389102	26.4433487699497	189.954088895278	8	0	2.5290243261472	0	20.8904109589041
150	2	3.43244374112559	2018	2019	81	3.11309041958099	3.7327046509175	8	winter	11	195.758097412651	22.4344790926046	209.087699814894	2	1	2.48200649636343	1	33.8709677419355
151	1	3.73543047609078	2018	2019	56	3.17082202855528	3.8074231840971	8	winter	11	218.770342937432	22.4803758051719	238.095824662185	2	1	3.11615128342839	1	31.0344827586207
152	1	3.51394314818112	2018	2019	114	3.11081184410241	3.63979309440498	8	winter	11	320.72515874324	22.4006963987798	198.872247792864	3	1	3.32750345236344	0	39.4957983193277
153	1	3.28426031047797	2018	2019	283	3.10815249697501	3.67673859833768	8	winter	11	192.961741689215	26.6973504048374	227.300161435371	2	0	2.95448032529957	1	63.3720930232558
154	1	3.42808481206579	2018	2019	212	3.13459326306332	3.53779765117731	8	winter	11	267.945488232292	25.4650083811378	238.376146736624	8	1	3.04075863280262	1	39.1566265060241
155	1	3.36972882738976	2018	2019	61	3.22472337267911	3.80216879317165	9	winter	11	214.284418300354	24.3574837895218	204.542381248976	2	0	2.4270018510887	0	44.6153846153846
156	1	3.35200687987126	2018	2019	402	3.06136861472879	3.6988476382219	8	winter	11	222.105838771809	28.0393515770437	195.199856981416	2	0	2.79096794652296	0	45.0617283950617
157	1	3.11506056433044	2018	2019	224	3.19847034416106	3.80430655752783	8	winter	12	207.325690535526	27.1484424965971	195.487988019375	2	0	2.64403526637225	0	49.6969696969697
158	1	3.05215867090758	2018	2019	63	2.99724751644155	3.49950844305799	9	winter	12	150.232796153475	24.6392292067381	158.227763773125	2	0	3.08293616728809	0	8.95522388059701
159	1	3.03112719629048	2018	2019	110	2.95188216617926	3.45248156789613	8	winter	12	179.551289173943	24.9193092683381	178.57775377896	2	1	2.90727133125081	1	44.2307692307692
160	1	3.17938511406053	2019	2019	73	3.10566679649508	3.65749043721836	8	winter	1	160.352800619573	25.5163797737607	214.391614265607	2	1	2.74094323238938	1	34.5238095238095
161	1	3.09305402323971	2019	2019	127	3.11994585083326	3.65301273157269	8	winter	1	204.336114954317	26.4124298210538	197.201040812376	2	0	2.54723514710138	1	33.3333333333333
162	2	3.17186161685924	2019	2019	219	3.15865521354256	3.8751391018844	8	winter	1	271.25481703882	23.3091974924664	178.559431992376	2	1	3.25750657837757	1	12.1951219512195
163	1	3.07162402154185	2019	2019	258	3.18210986262365	3.58836039333739	8	winter	1	208.844841928547	28.2522777613555	218.055294149572	2	0	2.47441049269088	0	36.3636363636364
164	2	3.26347397017296	2018	2019	142	3.03116330903816	3.6457614794324	8	winter	12	233.811252884672	22.2156883616512	167.849415707912	2	1	2.39785295999254	1	23.0769230769231
165	1	3.37714114957764	2019	2019	420	3.17837099343654	3.78271771809384	8	winter	1	205.731331226288	28.268383540107	165.4521140453	2	0	2.95150745104173	0	27.4834437086093
166	1	3.13822650898431	2019	2019	8	3.32231150173696	4.57616462764349	8	winter	1	298.271265974928	23.5856747900909	191.307320574563	7	0	4.26552560772501	1	0
167	1	2.8436563828621	2019	2019	124	3.23776087630213	3.7487525745878	8	winter	1	274.823571169902	25.7436595089031	225.012506895523	2	0	2.71336277533714	1	45.2380952380952
168	1	2.85393064012383	2019	2019	89	3.13321030725602	3.58546707143676	8	spring	2	307.641304612669	27.9683652263717	206.679291099696	3	0	2.47219559798624	1	32.5581395348837
169	1	3.91221599442587	2019	2019	77	3.07992728518136	3.74006337392048	9	spring	2	162.566649375539	24.3031825400698	161.657939000248	2	0	2.90185293299209	0	33.75
170	1	3.07581558771995	2019	2019	66	3.1935750173399	3.85157860578551	8	spring	2	242.758367409573	23.5690063155647	249.973712092723	2	1	2.91172966021676	1	29.2307692307692
171	1	3.1834973412225	2019	2019	101	3.10658928678245	3.61118537534822	8	spring	2	226.15577381084	26.3681254874426	196.435266154105	8	0	3.6591810411944	1	40.1960784313725
172	1	2.87411024100951	2019	2019	48	3.12620958603624	3.71030637042982	8	spring	2	229.285388868151	23.7569676550017	207.970198929098	2	0	2.54773542125969	0	50.9803921568627
173	2	3.02641170673535	2019	2019	130	2.93583579139781	3.39525659899407	8	spring	2	231.22740425575	24.5362054408781	193.523813458474	2	1	3.01235545654699	1	15.7894736842105
174	1	3.45019926182792	2019	2019	145	3.13896368306633	3.76876919416783	8	spring	2	223.216323011517	23.8997594592745	203.271686574563	2	0	2.61322894977603	0	37.1428571428571
176	1	3.12025371427099	2019	2019	224	3.14184996742518	3.65430657179894	9	spring	4	267.480044280901	26.2156283668228	219.140149107143	2	1	3.60505195504387	1	27.8787878787879
177	1	3.08929488733379	2019	2019	65	3.27478062328326	3.99501247900012	8	spring	3	215.827899310396	23.8900620902608	261.211668873542	8	1	2.91811431942212	1	56.5217391304348
178	2	3.74125997398106	2019	2019	22	3.1780386325807	3.92872767976691	8	spring	3	207.712769504836	19.3479611298559	126.957242549263	5	0	3.89763625630755	1	0
179	1	3.17773479157465	2019	2019	162	3.13490224401238	3.76299796364489	8	spring	3	277.108363652164	24.2374643619489	212.188299875395	2	1	2.61798623014947	0	27.5641025641026
180	2	3.25	2019	2019	1	3.02117825802465	3.29016580670358	8	spring	3	147.92187730333	22.1904165118371	137	8	0	1.95721996323074	0	0
181	2	2.33957073532903	2019	2019	19	2.75940218371943	3.70497278922858	8	spring	3	191.211925230415	15.6079520296014	333.704344130303	8	1	2.71418640209062	1	0
182	1	3.02978584355925	2019	2019	140	3.12071490827253	3.72417041945521	9	spring	4	238.281593053116	25.3391618859448	215.520482510451	8	0	2.53026246816479	1	21.4765100671141
183	2	3.04059480170481	2019	2019	44	2.88425463437236	3.71650767888375	8	spring	4	287.605231432705	18.6815046604034	229.883079997981	2	1	2.96717393875012	1	28.8888888888889
184	1	3.05204472615399	2019	2019	38	3.02955524775481	3.96594918092117	8	spring	4	256.53299880432	20.8177576388989	144.010415501699	1	1	4.06730809407989	1	2.63157894736842
185	1	3.62566199451056	2019	2019	37	3.48844989296808	4.08854099264205	8	spring	4	123.480921132022	23.1871064690824	325.672361721914	2	1	2.72441255100048	1	24.3243243243243
186	1	3.18111714393907	2019	2019	51	3.17165490982772	3.64952763577772	8	spring	3	249.599534366369	26.8867116830587	205.321855483717	2	0	2.87230775235577	0	47.9166666666667
187	1	3.17382402263602	2019	2019	16	3.0123418775832	3.80669907104042	8	spring	4	100.590118441316	23.9175034551093	204.578802778176	1	1	2.6772488903576	1	6.25
188	1	3.20657724943414	2019	2019	144	3.20228606910493	3.7636392215212	8	spring	4	228.043112342383	27.5894524594815	202.148180949253	2	1	2.6121815317734	0	36.4285714285714
189	1	3.00135619735048	2019	2019	129	3.11886952717302	3.61404341908433	8	spring	4	167.955637943473	28.7979866704159	210.995769177504	2	1	2.68829906233322	1	21.4285714285714
190	1	3.13711466068488	2019	2019	146	3.17133597773125	3.67627252319001	8	spring	4	192.419971748019	28.0930737981428	210.024681166775	2	0	3.12675882339885	1	50
191	1	3.36918883794227	2019	2019	217	3.1266491432833	3.76741898408748	8	spring	4	236.860928081526	27.5074741627382	212.09220018418	2	0	2.47962674321449	0	44.5086705202312
192	1	2.8287031163194	2019	2019	221	3.14658975715226	3.73619200545148	9	summer	5	203.627327476831	23.6187001580145	179.577324498655	2	1	2.50786507317775	1	52.4390243902439
193	2	2.85065289808937	2019	2019	45	2.94286694682025	3.58890238663183	8	summer	5	229.138756207014	16.6875825131506	101.312800126708	7	1	2.76437311754408	1	7.69230769230769
194	1	3.26555467142862	2019	2019	45	3.32489061367492	3.69943767663692	9	summer	5	322.165485792225	24.7098565274962	280.137990878123	3	0	1.86111666696467	0	22.8070175438597
195	1	3.21135561235625	2019	2019	181	3.19955138118758	3.81841214608737	9	summer	5	332.352831945074	24.8886349202193	219.753467609823	3	0	3.02790516351018	0	32.972972972973
196	2	2.91292300977882	2019	2019	76	3.0960581586979	3.80644437294597	8	summer	6	188.678944335378	20.2716373845186	230.004517497172	8	1	3.80943025539598	1	10.1449275362319
197	1	2.97511087427993	2019	2019	210	3.07211234651149	3.54269851411316	8	summer	5	190.948596716344	27.0954442581615	177.92206306132	2	0	2.58774271607896	1	34.5454545454545
198	1	3.36395624901279	2019	2019	164	3.13251586234583	3.56347149523338	8	summer	6	256.214680044709	26.2977982068008	217.320807697439	2	1	3.03868761456576	1	46.4285714285714
199	1	2.57085131075262	2019	2019	14	2.99890005598369	3.70001595118219	8	summer	6	183.265599387776	22.402085240319	185.025271114366	7	1	2.45042915928833	1	6.25
200	1	2.93896078504532	2019	2019	109	3.06581517433219	3.71466874952798	9	summer	6	218.667577807997	21.8439706038379	286.583414524517	2	0	2.99154094087217	0	49.0566037735849
201	1	3.16690124761489	2019	2019	117	3.08701005205219	3.57539906799691	8	summer	6	163.429943223517	25.9621935574145	221.200595113316	2	0	2.7097562089849	1	30.6306306306306
202	1	2.85901421360923	2019	2019	87	3.10563463269431	3.67650048370448	8	summer	6	311.551872143707	23.8385445558916	224.06213769027	8	0	3.09789643442885	1	26.3888888888889
203	1	3.08915604658938	2019	2019	49	3.14232213832497	3.48351364371247	9	summer	7	177.320646924194	27.7146074666522	271.662671598515	2	0	3.22386016365043	0	37.5
