# Supplementary material for: A machine learning approach using partitioning around medoids clustering and random forest classification to model groups of farms in regard to production parameters and bulk tank milk antibody status of two major internal parasites in dairy cows
Source: PLoS One. 2022 Jul 11;17(7):e0271413. doi: 10.1371/journal.pone.0271413 (PMC9273072; doi:10.1371/journal.pone.0271413)
Supplement: S2 Data — (CSV) [file pone.0271413.s006.csv]

	konvent_oekol	bb_median_BCS	visit_year	sample_year	tieranzahl	bb_median_MiEw	bb_median_MiFe	visit_month	visit_season	sample_month	bb_median_MiZe	bb_median_Mikg	bb_median_DIM	Haltung	Fasciola_binomial	Ostertagia_binomial	bb_median_LN	pasture_cows	RP
1	1	2.84431618925014	2017	2017	121	3.21082653454316	3.77936586799986	12	winter	9	147.885192526639	26.4691536557055	185.582076710523	2	0	1	2.22445988392243	1	26.0162601626016
3	1	2.81541866595344	2017	2017	207	3.08951538415073	3.7413106631142	2	spring	9	210.421216399617	23.8798460101144	218.395485707736	2	1	1	3.26380022483606	1	15.0684931506849
4	1	2.92867367434823	2017	2017	63	3.17742809081855	3.96404724772695	1	winter	10	458.648687017264	22.0326145497535	247.877375311547	2	0	0	1.98795783730116	0	34.7222222222222
5	1	3.09013334461706	2017	2017	31	3.17563945286284	3.76029264449088	12	winter	11	232.488660241711	27.1415909280494	173.754114827014	2	0	0	2.17278620538758	1	12.9032258064516
6	1	3.05973396942999	2017	2017	147	3.27464763258326	3.95767324807208	2	spring	9	284.687011312459	22.95503990627	360.659362927545	8	0	0	2.45497586899001	0	47.57282
7	1	3.24540632093594	2017	2017	58	3.12065508503384	3.70176340654706	12	winter	9	243.409051818044	27.5391310789995	223.571157633683	2	0	0	2.53341453891565	1	17.2413793103448
8	1	2.87492380470619	2017	2017	77	3.1167237309234	3.81753358793364	1	winter	9	207.407223039008	25.1122677585956	210.100930713376	2	0	0	2.83172213202879	1	20
9	1	3.45503876314401	2017	2017	48	3.09799707964169	3.61950958042991	2	spring	8	250.913844122937	28.0071447823562	230.120809592088	2	0	0	3.23523782570476	0	4.08163265306122
10	1	3.11147762644751	2017	2017	119	3.19501933351616	3.69147947319048	1	winter	9	247.056330210535	26.3270809576286	201.745892448769	2	0	0	2.50772486931481	1	16.0377358490566
11	1	3.26613864221787	2017	2017	170	3.22774209179791	3.82597551299592	1	winter	8	194.373296531248	24.981922141556	188.72183875394	2	1	0	2.71465220900923	1	13.8888888888889
12	1	3.29315072085417	2017	2017	99	3.1206803251169	3.77413428791949	1	winter	9	328.632470862859	24.5650638630983	236.580599376477	2	0	1	3.30515249229373	1	18.9189189189189
13	1	2.99869916295831	2017	2017	142	3.16946761621214	3.84607612425518	2	spring	8	213.375864261982	23.8795607252526	203.932754280529	2	1	1	2.53926888141597	1	13.2352941176471
14	1	2.95536998256671	2017	2017	96	3.30503118681683	3.96536259865491	3	spring	9	202.287129895172	26.4376887551544	245.73635137202	2	0	0	2.63683327427175	1	17.7083333333333
15	1	3.23079069407562	2017	2017	124	3.27155630180678	3.89877200496004	2	spring	8	241.159057565197	28.5531919611486	216.382154033946	2	0	0	2.60754136656466	1	19.1666666666667
16	1	3.21596110872292	2017	2017	155	3.35412259150036	4.01573747933069	3	spring	8	211.720700122593	29.5020753290312	229.912809050908	2	0	0	2.63132485325567	1	12.8378378378378
17	1	2.94815159263525	2017	2017	105	3.19752589428412	3.7290069875985	1	winter	8	198.244753887206	26.4431847665228	218.248209096404	2	0	0	2.55028053994519	0	27.027027027027
18	1	4.08505710201159	2017	2017	30	3.29680887541175	3.97255981742245	4	spring	8	187.697616014032	23.3927200693994	143.536766139441	1	0	1	1.79183152204804	1	0
19	1	3.46075313218137	2017	2017	117	3.28365736544879	3.83656924254737	3	spring	8	234.525198997242	27.618882161496	238.632125489776	2	0	0	2.86106719665602	0	16.1290322580645
20	1	3.4269897780449	2017	2017	38	3.15363696820803	3.64713525929782	3	spring	9	309.168988058571	27.8092735481723	223.339445874543	1	0	1	2.88918025996282	1	0
21	1	3.01574108349944	2017	2017	116	3.16653611061148	3.71878472535346	3	spring	9	200.287845287123	26.0898035691074	233.095071589948	2	0	1	2.97442992133791	1	13.7931034482759
22	1	3.02488043477736	2017	2017	116	3.08234229307008	3.56837234896484	3	spring	9	221.002596699653	26.5038280753149	236.036025965093	2	0	0	3.51352918356209	1	10.3448275862069
23	1	3.16583001914861	2017	2017	84	3.07880824233479	3.64372225788432	4	spring	9	233.515659546759	26.3680238311757	210.333212258459	2	0	0	3.16094707685057	0	26.5060240963855
24	1	3.02199700274214	2017	2017	62	2.99442414517015	3.57121675096054	5	summer	9	213.032923168858	25.4394607970723	211.617994113374	2	0	0	3.01176418023424	1	22.2222222222222
25	1	3.03143766392509	2017	2017	75	3.16950103539044	3.78739443620816	4	spring	9	255.482438118031	24.9956825852179	202.501114190007	2	0	1	2.82922404983878	1	22.2222222222222
26	1	3.23464439245625	2017	2017	85	3.43397359269823	4.08646848418295	4	spring	9	286.813318935088	25.8188029924197	203.422492621484	2	0	1	2.36324498373351	1	10
27	1	3.14749136767038	2017	2017	190	3.14008662452371	3.59399732710701	6	summer	8	234.642923981755	27.7983630223766	221.583469902773	2	0	0	2.88753213172702	0	14.5833333333333
28	1	3.16582601373152	2017	2017	128	3.24066550347981	3.87469594422703	4	spring	8	229.963475439463	30.3057155081173	247.337523013088	2	0	0	2.6342739611589	0	12.6865671641791
29	1	2.9721928044088	2017	2017	143	3.11979816757973	3.64582155143225	3	spring	8	244.759326599597	25.8372988750446	218.545544926935	2	0	1	2.36619748773172	0	48.6301369863014
30	1	4.57711396578153	2017	2017	51	3.13292515905544	3.66580830234558	3	spring	9	183.160085672856	22.0833151127071	152.428884235888	2	0	1	2.64608034377234	1	11.3207547169811
31	1	3.09026160667139	2017	2017	137	3.35222811634808	4.09425972815123	5	summer	9	157.93907322919	30.0825032520174	206.505328892908	2	0	0	2.6467303612155	0	17.1641791044776
32	1	3.28044879847263	2017	2017	99	3.29363221836199	3.86096249793524	5	summer	8	235.091194204251	26.8468618379696	188.484342895933	2	1	1	2.56748557869234	1	25.2525252525253
33	1	3.25035122492888	2017	2017	133	3.14774425621699	3.77320561519886	5	summer	9	196.367323079935	27.0868882402954	231.020639255948	2	0	0	3.15530048872564	1	5.03597122302158
34	1	2.98999892289412	2017	2017	188	3.28929018146522	3.88770138635952	6	summer	10	276.642048314256	27.1785707111138	247.276864214557	2	0	0	2.6965964391816	1	36.2694300518135
35	1	3.14825507396895	2017	2017	205	3.38031636048446	3.92661080011739	6	summer	9	236.775306369084	28.0555305236252	211.775602558066	2	0	0	3.03718271429712	0	16.3461538461538
36	1	2.90402840531729	2017	2017	17	3.15537301678689	4.07164741401137	5	summer	8	663.940469520495	23.6839679211881	184.75570806574	7	0	1	3.48726007095937	1	23.5294117647059
37	1	2.77828589701556	2017	2017	50	3.0936756005562	3.73594265301496	6	summer	9	154.113244710693	25.6655580729801	202.310222357606	2	0	0	2.95270288111969	1	34.0425531914894
38	1	3.14619554684672	2017	2017	67	3.19858281791257	3.83185877881324	7	summer	8	267.372510589256	27.770064754706	208.998809926793	2	0	0	2.56745976598329	0	27.6923076923077
39	1	3.40917304308554	2017	2017	79	3.29518047429756	4.12568280047964	6	summer	8	134.375064437267	25.4986379438621	237.168793430485	8	1	1	2.83514242895406	1	3.8961038961039
40	1	3.05967129825912	2017	2017	63	3.26225934149371	4.10978778423057	7	summer	11	180.697165555215	25.2035783092647	240.181371758229	2	1	1	2.65802143152061	1	27.8688524590164
41	1	3.11551390085193	2017	2017	98	3.29000170733996	4.08987541341178	8	autumn	8	235.245196610745	27.1605860261164	215.469729287897	2	0	0	2.84969467849626	1	12.5
42	1	3.00946640764979	2017	2017	71	3.34893428101554	3.91416181089689	8	autumn	8	184.326158010723	29.2659631500557	230.657625279819	2	0	1	2.67031931082927	1	16.1764705882353
43	1	3.25444253762701	2017	2017	88	3.39908690275753	4.21037693245342	8	autumn	8	250.108991499468	25.6469687105545	205.676267839519	2	0	1	3.17363528484457	1	20
44	1	2.7360177487461	2017	2017	26	3.26370117644322	3.90322839131792	8	autumn	8	187.081063084559	26.1317219965496	156.163109598416	7	1	1	3.07415676163831	1	9.09090909090909
45	1	2.84911668562228	2017	2017	66	3.38759919040213	4.17530234898912	8	autumn	8	206.727250620941	24.6863028702003	280.784780762733	2	1	1	2.50529398996568	1	21.3114754098361
46	1	3.17696255576691	2017	2017	62	3.34748083001752	4.08311237473442	7	summer	8	176.323707936678	27.3592624845678	231.194877303774	2	0	0	2.86160439416056	1	24.2424242424242
47	1	2.80464409459928	2017	2017	79	3.20857725747334	3.99730489754399	7	summer	9	180.243809720405	23.7671586665911	234.036374785679	2	0	0	2.55226324308804	1	13.9240506329114
48	1	3.09681750281873	2017	2017	88	3.13481624715552	3.70968844424285	8	autumn	8	229.309107927386	25.7259016969272	207.988124838909	2	0	0	3.02985029491747	1	44.8275862068966
49	1	3.2481661050218	2017	2017	103	3.13006757560661	3.69566710831499	8	autumn	8	219.662247186111	27.824339334379	235.092770746674	2	0	0	3.17248004592414	1	12.1495327102804
50	1	3.81328010490279	2017	2017	34	2.93396876304139	3.44166729479462	7	summer	9	183.527131978826	20.771946414264	170.758087368146	7	0	0	4.12789811650345	1	19.23077
51	1	3.21361828547815	2017	2017	137	3.21445707348157	3.87310961076991	8	autumn	8	277.645187528132	22.6453670561329	221.81344896247	2	0	0	2.48099511589435	1	30.7692307692308
52	1	2.84549673527526	2017	2017	92	3.05537604761709	3.67855189617574	9	autumn	10	230.261726442285	24.4054288639763	196.375324623401	2	0	1	3.35175781683499	1	14.4444444444444
53	1	3.25846896577757	2017	2017	80	3.12075784952075	3.72816882213941	9	autumn	10	227.529186661603	25.8267096922608	223.08700384715	2	0	0	2.69488465422227	1	34.8314606741573
54	1	2.95109911601738	2017	2017	110	3.04293160103922	3.64924173813878	9	autumn	10	177.293192365081	25.0141298450866	184.025887863326	8	0	0	2.6247148483341	1	42.5925925925926
55	1	3.54600539113623	2017	2017	107	3.16409287254602	3.75996087384816	9	autumn	10	168.910924075594	23.95747909387	187.151475865789	2	0	1	2.64817934952676	1	11.340206185567
56	1	2.90327695680677	2017	2017	51	3.33458986508788	4.04042860946964	9	autumn	10	122.949482236943	24.3002730388378	239.132019536472	2	0	0	2.45039562767348	1	19.2307692307692
57	1	3.2922267783014	2017	2017	44	3.21620279191507	3.80383667174089	9	autumn	10	199.704385990041	24.028941484132	174.793386195398	2	0	0	2.6291660558905	1	28.2051282051282
58	1	3.04436131052925	2019	2019	169	3.11385298714532	3.77587282930715	6	summer	9	173.085755262172	26.3592054557174	200.273898204769	2	0	0	3.25380435314601	1	35.2601156069364
59	1	3.30118419376187	2017	2018	106	3.16750971173448	3.77461261160449	10	autumn	8	226.113924663602	26.1026621248002	229.7976197705	2	0	1	2.85792013174479	0	16.6666666666667
60	1	3.1874083824938	2017	2018	208	3.30148783499022	3.8554364018847	10	autumn	9	156.04386054161	27.8281025965729	172.362276866635	2	0	0	2.62614706906991	1	21.505376344086
61	1	3.11977499404194	2017	2018	108	3.26499498832868	4.02432591864883	11	winter	8	211.776033350727	25.1887990156259	223.634685449843	2	0	1	3.23291061331685	1	22.7272727272727
62	1	3.01553351949657	2018	2018	119	3.19830992419062	3.77151852715969	1	winter	8	188.175044543177	27.150931513953	196.059414565294	2	0	0	2.64956865205588	1	50.4672897196262
63	1	3.08526450195705	2017	2018	69	3.18151386827032	3.82670886166671	11	winter	8	211.918003866851	26.5211460138009	209.368590304725	2	0	0	2.92694604646837	0	26.865671641791
64	1	3.01965494544924	2017	2018	116	3.38387947565154	3.92864243941385	12	winter	9	220.413099153142	27.6212029334133	187.508299267759	2	1	1	2.77723303621834	1	33.3333333333333
65	1	3.25059991340423	2017	2018	116	3.17979996242081	3.68100367841156	11	winter	8	144.814271044289	27.4835175371432	181.349421318861	2	0	0	2.3549207596456	0	11.6666666666667
66	1	3.00362304785762	2018	2018	145	3.36084119159165	4.04546175400747	1	winter	10	179.794604138968	26.0829349761679	214.098021764752	2	1	0	2.86792528783553	1	58.0645161290323
67	1	3.38301290423612	2017	2018	36	3.28251557262608	3.72534818455914	12	winter	9	171.844543931411	27.0453209870597	212.675175905115	2	0	0	1.97936017246955	1	18.9189189189189
68	1	3.06325414861226	2017	2018	48	3.18290589434551	3.7567574275002	12	winter	9	209.068433927397	27.5991392372611	183.731692665065	3	0	1	2.85697455235476	1	5.88235294117647
69	2	3.55019906781422	2018	2018	72	3.05758554492392	3.74936139070114	1	winter	9	225.399562922964	21.9333425695488	188.510322454743	2	0	1	5.09527964715539	1	27.3972602739726
70	1	2.75390319133567	2018	2018	50	3.14814795014	3.7818883001226	1	winter	10	175.300166579091	24.0196671634859	173.618682924736	2	0	1	3.56744527943859	1	12
71	1	3.04935686034343	2018	2018	58	3.3308346832531	3.93602177281941	1	winter	9	230.904807458928	27.9086409705496	261.867978876969	8	0	1	2.9279732755488	1	3.50877192982456
72	1	3.08774351437019	2018	2018	38	3.32756785087509	4.01134876557378	1	winter	9	228.630622805892	24.5600613800951	175.659486944843	2	1	1	2.10502327661138	1	48.6486486486486
73	1	3.16581598909467	2018	2018	136	3.40023238412358	3.95942128123685	2	spring	9	199.026340743095	26.4274305662306	201.051180397185	2	1	1	2.46372416066199	1	28.8732394366197
74	1	3.16324822777077	2018	2018	84	3.20730045027161	3.71281825967971	2	spring	10	187.478453541809	25.7088023666593	256.8443048143	2	0	0	3.14783327203806	1	52.8089887640449
75	1	3.27566660890066	2018	2018	196	3.21439638543735	3.97600824244039	2	spring	10	223.294989148009	23.94300606853	213.392327035362	2	0	0	2.90193806268594	1	22.2222222222222
76	1	2.81052135522397	2018	2018	66	3.21567076995634	3.97740371077703	1	winter	9	221.27036221272	23.9064056281213	197.762767976118	2	1	1	2.59578073517595	1	73.134328358209
77	1	2.91825029457488	2018	2018	67	3.12048419685601	3.64136255571226	2	spring	8	210.777320070992	27.4332339377356	203.017736012607	2	0	1	3.46740905627617	1	17.6470588235294
78	1	2.94721106755983	2018	2018	54	3.13556458047235	3.66240542266266	2	spring	9	204.99726844244	29.2316683963387	157.469139469789	2	0	1	2.71144313812116	1	22.2222222222222
79	1	2.7763872134751	2018	2019	72	3.16321402171153	3.61003608989341	2	spring	8	234.53035376551	26.7179174149333	200.898250617814	8	0	1	3.53965019136591	1	22.2222222222222
80	1	2.85452258513324	2018	2019	75	3.22108062773359	3.813843737975	12	winter	8	205.637173705012	25.0836502391939	192.256239451181	2	0	1	3.20558640544833	1	29.1666666666667
81	1	3.18066802946519	2018	2018	132	3.16458716522367	3.73087186303515	5	summer	9	198.42948138394	27.9492707606309	214.250210868516	8	0	0	2.71545177751338	0	21.5827338129496
82	1	2.98345275420317	2018	2018	110	3.18083799953101	3.82332537894631	2	spring	8	286.024363471662	25.9235950407707	184.580195332806	2	0	0	2.90444795173073	0	47.2222222222222
83	1	3.14844314510056	2018	2018	135	3.15920024846911	3.71755452951759	4	spring	9	240.59164435272	25.730956521672	232.596276359699	2	0	0	3.06775980150844	1	45.1851851851852
84	1	3.00068211550258	2018	2018	50	3.10154128362466	3.9195198627312	3	spring	9	165.132934634605	24.190132137772	191.810481827338	2	0	0	2.98432874320773	1	16.9811320754717
85	1	2.94754929684593	2018	2018	41	3.04857894299231	3.86057088243552	3	spring	8	319.09141788029	20.9592508194182	211.991601150697	1	0	1	3.37532017612506	1	0
86	1	2.98961160587569	2018	2018	56	3.11070933699234	3.77590841038542	3	spring	9	201.026949160567	26.9476347782944	239.445973562775	2	0	0	3.23562596280226	1	17.5438596491228
87	1	3.07012210294127	2018	2018	102	3.14794207164687	3.70765800992368	3	spring	9	231.782610398647	28.0852337056097	203.52374391281	8	0	0	2.73669571264642	1	14.8514851485149
88	1	3.04646099735335	2018	2018	63	3.16707593832108	3.69161401710756	3	spring	9	216.017542789532	26.1651916375745	226.954326515578	2	0	1	2.74330716374252	1	33.3333333333333
89	1	2.9010685307579	2018	2018	226	3.33625801961972	3.9336764179621	5	summer	9	198.268000257548	29.3603833999881	204.762350873233	2	0	0	2.68869266674333	1	18.1034482758621
90	1	3.07051762145877	2018	2018	37	3.2062646869561	3.98590179010117	4	spring	8	281.455602586177	24.4944641348079	236.464731834123	1	0	1	2.61894724931298	1	14.2857142857143
91	1	3.04986022623827	2018	2018	448	3.37332986524114	3.84492943058222	4	spring	9	220.165858655021	28.2513664652926	208.30087239624	2	0	0	2.59077202543854	0	26.6375545851528
92	1	3.3853489785725	2018	2018	106	3.45251421155386	4.07630344021582	4	spring	8	226.569547672262	23.7603508431414	209.18859425813	2	1	0	2.81299567863032	1	26.4705882352941
93	1	2.80356194072551	2018	2018	50	3.20867654196042	3.86529203420758	3	spring	8	174.59676851636	25.0470707403119	176.887894300575	2	0	1	2.81996593427723	1	42.5925925925926
94	1	3.04762432897964	2018	2018	61	3.32340210405523	3.96285543696366	4	spring	10	314.0397857678	26.2938412705699	220.625209044156	2	0	1	2.45438021696023	0	51.7241379310345
95	1	2.77979492765629	2018	2018	49	3.14240218767626	3.67185593346029	4	spring	9	305.27597074062	23.6182112432861	236.627454998604	2	0	0	2.67812268405474	0	50
96	1	3.14631953431899	2018	2018	66	3.12423085727097	3.62278125571927	5	summer	9	277.812187647531	25.8270131551111	199.737642863607	2	1	1	3.0428606549355	1	18.4615384615385
97	1	3.03101608809512	2018	2018	138	3.32128559393886	3.90614156890615	5	summer	9	149.481709881597	28.931909991853	181.463148371039	2	0	0	2.668951964112	1	14.2857142857143
98	1	3.03014300834284	2018	2018	84	3.30426052187592	3.90567065149505	5	summer	8	213.247366467054	30.2050393646015	213.170607531494	2	0	0	2.62964529590929	1	29.7872340425532
99	1	2.97115600871819	2018	2018	59	3.09229868161711	3.71524272685743	5	summer	9	198.686998163274	25.898320257009	182.883356929179	2	0	0	2.11233751703083	1	19.672131147541
100	1	2.96794589084157	2018	2018	101	3.0775701764528	3.71938830314648	6	summer	10	156.355250140051	24.866580997384	198.524639138121	2	0	1	3.00325006637887	1	24.5098039215686
101	1	2.77006116477198	2018	2018	33	3.0831547415781	3.64855478670723	6	summer	9	359.373005751995	24.1992186618028	236.90740109056	3	0	0	4.1800887773594	1	27.2727272727273
102	1	3.15981280039185	2018	2018	45	3.11366695543767	3.42063382287465	6	summer	10	218.243743561621	24.277289113558	231.107753063573	7	0	1	2.57951617746555	1	8.51063829787234
103	1	2.92110055280694	2018	2018	81	3.01063401426164	3.70189699078574	6	summer	9	158.057684891024	27.421204308782	200.926259041183	2	0	0	3.63131088514958	0	44.4444444444444
104	2	3.16325010223433	2018	2018	28	3.31416409276314	3.99839159120147	7	summer	8	172.235515263489	22.1361855095369	209.475780367623	7	0	1	3.50843240563049	1	0
105	2	2.80299960701698	2018	2018	114	3.16110555514951	3.86566109846464	6	summer	9	213.9044606141	25.5138553286706	250.107506360224	2	1	1	3.3755580670856	1	23.0769230769231
106	1	3.0629866104192	2018	2018	112	3.31692110080938	3.97634929000388	6	summer	9	222.695678749533	27.5781944502067	232.58130473188	2	0	0	2.60112434957436	1	25.8928571428571
107	1	3.02960786396951	2018	2018	48	3.3344299124756	3.99047573865073	7	summer	9	189.568476383664	28.1213722470039	215.00659472971	2	0	0	2.45457922357517	1	23.5294117647059
108	1	3.19133347781436	2018	2018	486	3.19996214851107	3.62870203101164	8	autumn	10	246.902809624499	28.5687624225822	214.020099964006	2	0	0	2.84045507480325	0	31.7460317460317
109	1	3.09786047797984	2018	2018	105	3.19169457687747	3.78219725320378	7	summer	9	201.513342891061	26.8840284610936	237.852153029755	2	0	1	2.74779176263615	1	22.5490196078431
110	2	2.79259135715269	2018	2018	33	3.39668385091953	4.23025145919909	7	summer	9	204.149953132742	19.9950992471426	177.145277673947	3	1	1	4.14466858558822	1	2.94117647058824
111	1	2.73289511584508	2018	2018	96	3.22980413686348	3.96503757815813	6	summer	9	173.429783043687	26.6131275024868	182.601491397105	2	1	1	2.72322004901523	1	13.9784946236559
112	1	2.72514553397592	2018	2018	31	3.31230009752618	4.2419356081569	7	summer	9	252.053227055208	25.1874332091835	203.659674938892	8	0	1	2.07568147850719	1	28.125
113	1	2.91594664395497	2018	2018	49	3.12343276602495	3.70930359900326	7	summer	9	126.001381054571	28.2481018330093	201.517631062765	2	0	0	3.24593248285176	1	41.1764705882353
114	1	3.21682971410638	2018	2018	67	3.08846440108906	3.60367810431096	8	autumn	10	144.579612094268	27.788089186622	258.175586699253	2	0	1	2.63151589541174	1	15.7142857142857
115	1	3.15174684794501	2018	2018	115	3.14717606367393	3.51320458176698	7	summer	8	211.760614900048	30.2263817075611	214.140590697302	2	0	0	2.93918656063311	1	21.7741935483871
116	2	3.09426867604462	2018	2018	39	3.10161192210865	3.70041733875382	8	autumn	10	151.610141682122	25.0044006148364	240.223304042201	3	0	1	3.1877427770005	1	2.4390243902439
117	1	2.97266888066777	2018	2018	69	3.30191902557694	4.08375165553734	7	summer	10	175.865038160491	26.8285554577595	213.279450793264	2	0	1	2.72344927042896	1	25
118	1	2.87331301181753	2018	2018	81	3.23262806012342	3.75559389826317	8	autumn	10	284.510928254001	25.831421594865	207.850609011647	2	0	1	3.85286592513944	1	11.5384615384615
119	1	2.89951608683324	2018	2018	85	3.15227651458682	3.63132187525957	9	autumn	10	206.348169517594	27.3331192403905	207.614746868554	2	0	0	2.59906154052439	0	29.8850574712644
120	1	2.89396130867999	2018	2018	46	3.19141282793527	3.68286828419623	8	autumn	10	274.137937962771	23.4194752502886	280.429771935864	2	0	1	2.78449550298777	1	8.16326530612245
121	1	2.79423600825324	2018	2018	99	3.14404483371208	3.7153606513227	8	autumn	10	178.583994010598	28.568423550446	207.078456993474	2	0	1	3.25692707945886	1	17.4757281553398
122	1	2.78482336434916	2018	2018	24	3.22273333829157	3.83320968859475	9	autumn	10	165.580293430825	24.8023155073109	270.474335989649	2	1	1	2.69911031784999	1	0
123	1	3.11877037788505	2018	2018	129	3.27063810840446	3.795574613086	9	autumn	10	222.756415537837	30.2162636181822	204.239064184014	2	0	0	2.86019024145895	1	33.3333333333333
124	1	3.24566352490447	2018	2018	69	3.2077972987705	3.65816276682	9	autumn	10	188.506771843116	27.5195126676569	188.026151166198	2	0	0	3.0507930434621	1	16.9014084507042
125	1	2.95055186065937	2018	2018	141	3.04503288204253	3.52945163802695	8	autumn	10	242.692382204976	25.7547117467074	183.594333769143	2	0	0	2.77341234451537	0	34.7517730496454
126	1	3.00952785110572	2018	2018	142	3.08687342829274	3.67001158487406	9	autumn	10	244.794357393935	23.0506678057451	240.522658918804	2	0	0	2.95621145041289	0	57.2463768115942
127	1	3.1576131799367	2018	2018	34	3.14885757595435	3.46519168195589	8	autumn	10	225.287410214348	25.4956934360235	174.138713388186	1	0	1	2.62002352649187	1	29.4117647058824
128	1	2.94187262472347	2018	2018	61	3.13188006681801	3.6733422906793	8	autumn	10	162.80309384742	26.0235321142351	188.009606578823	2	0	1	3.18494853231992	1	6.34920634920635
129	1	3.02067737937409	2018	2018	110	3.12522968099061	3.69094074727367	9	autumn	10	194.875993768697	26.9487635608447	199.691076478332	2	0	0	3.38262500526021	1	29.6296296296296
130	1	3.14453949274933	2018	2018	31	3.0817398591847	3.68380706655015	9	autumn	10	217.090169031305	24.8932065913103	233.113621542924	2	0	0	2.47563136617208	0	46.875
131	1	2.67174807734212	2018	2018	135	3.0347525678528	3.6461757945514	9	autumn	10	208.286145534562	24.9516795520535	191.165067810463	2	0	1	3.15691331884762	1	20.3007518796992
132	1	2.97597170019849	2018	2018	277	3.01416247891989	3.5374220181746	9	autumn	10	279.629611868935	28.2498544143256	197.46122671031	2	0	1	2.76722293106481	0	21.1822660098522
133	1	2.85580907075868	2018	2019	30	3.0703097627654	3.81319235772541	11	winter	8	153.029723024872	25.4697773443959	212.924310073422	1	1	1	2.75792870666539	1	3.33333333333333
134	2	2.81661774895987	2018	2019	73	3.16179513678664	3.81559926678741	10	autumn	9	216.836218610837	21.4322159616684	131.606232251831	2	1	1	3.92058698434442	1	2.8169014084507
135	1	2.88466903010894	2018	2019	73	3.03565134472691	3.65518050071053	10	autumn	8	259.817863898252	26.3754895447669	254.787572567885	2	0	0	2.98203385199404	1	39.7435897435897
136	1	2.88812615186367	2018	2019	170	3.28369893351678	3.91423476901445	10	autumn	8	212.868079967654	29.384511425144	199.991287057948	2	0	0	2.64322000924892	0	32.7586206896552
137	1	3.17927769098194	2018	2019	62	3.07226620924939	3.59388941030625	11	winter	8	123.564154114957	24.1927577760315	234.35258365911	2	0	0	3.42246674454077	0	3.17460317460317
138	1	3.14231407892348	2018	2019	38	3.11139354326262	3.64893064776831	10	autumn	9	215.356891340206	27.868578717781	211.464268431179	2	0	0	2.35148261190418	1	23.0769230769231
139	1	2.79921456294873	2018	2019	123	3.29933801037854	3.84825202410637	11	winter	8	205.080875237083	27.4503866236225	246.506851014417	2	0	0	3.42500722915583	1	34.1269841269841
140	1	3.09973178041392	2018	2019	54	3.25517522538751	3.75284221701998	10	autumn	11	245.00370291205	29.9043407684001	200.581480206724	3	0	1	2.61532900255389	1	15.0943396226415
141	1	2.87042225127533	2018	2019	105	3.35576211237125	4.12930631303294	10	autumn	8	187.648607370393	29.433969149721	216.019315241913	2	0	0	2.69478226681283	0	42.9906542056075
142	1	2.89649674355849	2018	2019	217	3.06484189625943	3.5741007983045	12	winter	8	262.746456819779	25.437937519033	195.670274750656	2	0	0	3.21744604688298	0	47.1698113207547
143	1	3.06793541608211	2018	2019	51	3.24107503790642	3.90994083193164	12	winter	8	173.692306833055	26.4982597884487	226.030136411129	2	0	0	2.72411984809224	0	32.6923076923077
144	1	2.93119470063033	2019	2019	41	3.18016294073832	3.87168718022832	1	winter	10	141.512199222758	25.4159884683813	214.336618792086	1	0	0	2.83179291632407	1	28.2051282051282
145	1	2.77999435121577	2019	2019	68	3.07278677952878	3.59562141767927	1	winter	8	194.582886812069	24.6925062774268	184.027308798614	2	0	1	2.53171156331565	0	57.3529411764706
146	1	2.53674713465538	2019	2019	15	2.98703607410536	3.68330226093788	5	summer	9	153.890558718745	27.4677764512641	219.539670101682	7	0	1	3.08657193809154	1	6.66666666666667
147	1	3.22849731919304	2019	2019	134	3.27396687609502	3.8247241845585	2	spring	9	178.390831075265	26.937455663818	229.49918571883	2	0	1	2.36778302583833	0	17.1641791044776
148	1	3.09541034743808	2019	2019	142	3.16699662573274	3.75127232417852	7	summer	8	171.581344681757	26.760606930395	189.67949194505	2	0	0	3.19605069891292	1	34.4827586206897
149	1	3.19215671049691	2019	2019	60	3.37966389881305	4.06136255274117	2	spring	8	342.00366482325	23.3651967266536	360.600214973726	2	1	1	1.92353647887096	1	19.047619047619
150	1	2.85661455328623	2019	2019	52	3.37904581598174	4.00594385780335	2	spring	8	273.438695188073	24.0358742202801	231.269657023462	2	0	1	3.13016904040823	1	76.9230769230769
151	2	3.19215443948345	2019	2019	103	3.00729946430996	3.69578359033488	2	spring	9	268.785238926321	21.0577586652512	205.936964576715	2	0	1	4.8682044059762	1	3.84615384615385
152	1	2.87827589966961	2019	2019	57	3.01360631589871	3.50165970852741	2	spring	8	155.236554211045	28.2374539231914	197.329531057179	2	0	0	2.25693239636747	1	38.8888888888889
153	1	2.9826965886527	2019	2019	108	3.2036511307958	3.68488349652129	2	spring	8	289.91551384302	25.8238016715459	182.496835746856	2	0	0	2.6407909593458	0	41.6666666666667
154	1	3.03274012158711	2019	2019	115	3.00168715071777	3.59037604726953	3	spring	8	185.082545230549	23.5468234538774	197.479180755061	2	0	0	2.35843761895682	1	31.1320754716981
155	1	3.02043784482664	2019	2019	47	3.04079199149101	3.58120481730352	2	spring	9	184.555183613021	25.5686196696331	166.55370507415	2	0	0	2.76972554448702	0	47.0588235294118
156	1	3.0577505587769	2019	2019	62	3.07286381491132	3.66541454608404	3	spring	9	160.265797064495	26.7358516229418	252.498445039325	2	0	0	2.9437119765919	1	25
157	1	3.29436889500936	2019	2019	69	3.12563504302237	3.72521891316783	5	summer	8	217.970150555118	24.8448336050194	205.5996235904	2	0	0	3.11836522704429	0	40.2985074626866
158	1	3.08354178116107	2019	2019	48	3.10079323588491	3.70761055320248	3	spring	8	167.393832830343	25.4093760993952	227.200946842715	2	0	0	2.97335014640471	1	37.5
159	2	2.85889224753255	2019	2019	67	3.10361624612093	3.75527448174528	3	spring	8	176.310270684437	25.9328976941085	175.033100657117	2	1	1	3.22849362097247	1	22.0588235294118
160	1	2.69095978874963	2019	2019	38	3.15320744645741	3.88724160752406	4	spring	8	248.354635590091	22.0652155830576	235.848391336296	2	0	0	2.17348276384465	1	61.3636363636364
161	1	2.96003279050769	2019	2019	20	3.02543544654485	3.57777394645611	4	spring	8	125.45554613716	24.692128607281	198.48881163599	8	0	0	2.39956312881618	1	10.5263157894737
162	1	2.88292687505658	2019	2019	79	3.25272486768167	4.05016683558611	3	spring	8	187.479936909407	26.8552089296808	156.662719492597	2	0	1	3.12220292679966	1	16.8831168831169
163	1	2.97151679717087	2019	2019	52	3.25945068658193	3.90899698531148	3	spring	10	197.769845934645	25.1910554944604	293.732629941862	2	0	0	2.37595932473613	1	53.8461538461538
164	1	3.14248921906678	2019	2019	59	3.17408294790674	3.72831432935824	4	spring	8	328.319976717286	27.1300047411853	207.299335961012	2	0	1	2.40948731490875	1	25
165	1	2.95647698585591	2019	2019	105	3.2303621386486	3.78279118592381	4	spring	8	211.513144369511	25.3210895081304	204.981120280468	2	1	1	3.24363231644632	1	40.1869158878505
166	1	3.05006114392504	2019	2019	97	3.48637008606871	4.10302201021881	3	spring	8	185.477828766817	29.4070226890547	177.656957492573	2	0	1	2.61342792390742	1	10.377358490566
167	1	2.91822860659275	2019	2019	109	3.20374210270661	3.7824568530756	4	spring	8	239.343539436728	26.0490732127969	156.448525212316	2	1	1	2.31065032451711	1	41.8181818181818
168	1	2.86904008304415	2019	2019	69	3.15984605397925	3.86538659122771	4	spring	9	213.326756461847	24.1832007630657	264.711451186449	2	0	1	2.94400156517417	1	54.2857142857143
169	1	3.01800422192507	2019	2019	89	3.29910974290161	3.92534944404481	5	summer	8	220.489444800748	25.5580575268268	228.890021265306	2	0	1	2.76078115243664	1	53.7634408602151
170	1	3.12778499690206	2019	2019	264	3.16463369498591	3.76253809700327	6	summer	8	243.704925719808	25.7272923132418	242.387193037394	2	0	0	2.64019960864997	0	24.1379310344828
171	1	2.746252869863	2019	2019	102	3.31947876634217	4.19935084923313	4	spring	10	192.143923452771	26.2614526313622	222.059609879511	2	0	1	2.46557234864431	1	36.2745098039216
172	1	2.87257654196898	2019	2019	75	3.05388764651635	3.74004289649443	5	summer	8	147.8153843531	26.0512902175742	188.109882092947	2	0	0	2.76362505283398	1	42.6666666666667
173	1	3.06943549821727	2019	2019	46	3.09196259844194	3.55074501795254	4	spring	8	205.539602522935	27.1429495727051	266.228787347996	2	0	0	2.63727737692983	0	34.6938775510204
174	2	2.75851498799875	2019	2019	60	3.23562329812881	3.86417014577618	5	summer	8	203.731640771614	26.2902864874502	199.02278675283	2	0	1	2.54120323320143	1	9.52380952380952
175	1	3.03414280094202	2019	2019	23	3.04064249016211	3.74891722490813	5	summer	9	309.932566422956	23.3836620053839	297.617368396269	1	0	1	2.36335160059993	1	20
176	1	3.11170555184551	2019	2019	57	3.24434159657154	3.75038223981961	5	summer	9	247.673271728521	22.8486305123396	294.03301265457	2	0	1	2.54779837586744	1	52.6315789473684
177	1	2.96621924854424	2019	2019	181	3.14846661338002	3.69703643367037	5	summer	8	210.214214204649	27.0690865632794	192.487553099137	2	0	0	3.07094381132674	1	32.2751322751323
178	1	3.05366895125003	2019	2019	125	3.30974317074574	4.01105172544402	6	summer	8	186.679128820757	29.9224848333352	193.503961581041	2	0	0	2.77136800679947	1	53.448275862069
179	1	2.95478509929902	2019	2019	66	3.17475612333966	3.78901890460239	6	summer	9	213.129958235011	26.6943834327706	199.842308749741	2	0	1	2.43838129105565	1	5.97014925373134
180	1	3.20183993216265	2019	2019	63	3.28996835265205	3.79617264589399	6	summer	8	154.959750623239	27.9559448395578	235.238911522745	2	0	1	2.62632445590259	1	19.1176470588235
181	1	3.00575746832264	2019	2019	212	3.33134039100355	3.91919354963144	7	summer	9	247.123513869362	30.815932772782	223.243331030797	2	1	0	2.73609909993989	1	48.1308411214953
182	1	3.14899455694711	2019	2019	90	3.28756017359937	3.88912372501715	5	summer	9	213.526936654487	29.7413998210003	183.572664924213	2	0	0	3.088167253878	1	16.6666666666667
183	1	2.82878021708308	2019	2019	90	3.31523847863565	3.90515155266353	7	summer	8	182.000435289546	29.645946697395	218.039566707305	2	0	1	2.81017237352396	1	25.8823529411765
184	1	3.16288242639536	2019	2019	345	3.35765460074663	3.93759909414689	7	summer	9	192.311425457488	27.0862321330738	199.336666940276	2	0	0	2.42795274336987	0	47.8448275862069
185	1	3.00525607590767	2019	2019	111	3.46192436049439	4.32102731612603	7	summer	8	199.873373411571	25.1799935719428	173.403176154975	2	1	1	2.85675875940175	1	33.9130434782609
186	1	3.19328411574223	2019	2019	99	3.25777471898567	3.69072958199185	6	summer	8	242.753039392585	29.1285819231287	199.541518206104	2	0	0	2.53901308776274	1	35.7142857142857
187	1	3.08477794087289	2019	2019	10	2.95146783643035	3.36818855503162	6	summer	8	191.240972449462	24.4403967146865	213.299187347516	2	0	1	2.89282564973607	1	9.09090909090909
188	1	2.78369343226824	2019	2019	26	3.08617895994049	3.64261637682229	6	summer	8	150.727474673423	24.385692620268	289.168990511677	7	1	1	3.14479966956068	1	23.8095238095238
189	1	2.89634077705901	2019	2019	50	3.34225273819061	3.89043302904948	6	summer	8	248.720887658259	28.7967161956511	272.986686504752	2	1	1	2.84038500290566	1	5.88235294117647
190	1	2.82906232772005	2019	2019	96	3.21211989764514	3.7324023097347	7	summer	8	235.601942304399	25.1442415839034	201.371452973097	2	1	1	2.68118934104541	1	39.2156862745098
191	1	2.81305386413795	2019	2019	47	3.39911491559915	4.02932204985687	7	summer	8	399.694151569588	24.8136960670574	197.297936101691	2	0	1	2.49572231228816	1	59.5744680851064
192	1	2.97325641547712	2019	2019	51	3.12411012071947	3.7757640615022	7	summer	8	239.039242686421	26.4737737087655	177.242098829256	2	0	1	3.93857028613973	1	50
