# Supplementary material for: A machine learning approach using partitioning around medoids clustering and random forest classification to model groups of farms in regard to production parameters and bulk tank milk antibody status of two major internal parasites in dairy cows
Source: PLoS One. 2022 Jul 11;17(7):e0271413. doi: 10.1371/journal.pone.0271413 (PMC9273072; doi:10.1371/journal.pone.0271413)
Supplement: S3 Data — (CSV) [file pone.0271413.s007.csv]

	konvent_oekol	bb_median_BCS	visit_year	sample_year	tieranzahl	bb_median_MiEw	bb_median_MiFe	visit_month	sample_month	visit_season	bb_median_MiZe	bb_median_Mikg	bb_median_DIM	Haltung	Fasciola_binomial	bb_median_LN	pasture_cows	RP	Ostertagia_binomial
1	1	3.09179241442358	2017	2017	25	3.31722426351155	3.92912800477335	12	8	winter	186.130743828886	23.6037909899202	168.534162428924	1	1	2.62593414346026	1	48	1
2	1	3.61868228593869	2017	2017	21	3.29089437800467	3.8545804544421	1	8	winter	225.780877650082	23.1057740674572	180.096191352873	1	0	3.41681397620587	0	28.5714285714286	0
3	1	3.9067761373985	2017	2017	63	3.36137916890376	4.08165608807561	1	11	winter	291.133782954787	25.4560363835146	188.617299364425	2	0	3.07247440859943	0	24.1935483870968	0
4	1	3.89413830462086	2017	2017	22	3.24087315101954	3.91903173341864	1	9	winter	271.74522699212	23.5690223371631	177.98488579427	1	1	3.05526163249349	1	27.2727272727273	1
5	1	3.31413547443064	2017	2017	30	3.41516315403739	4.28665377526417	1	8	winter	266.915960502497	20.6097477675685	250.394636060256	1	0	2.15811279983759	0	56.6666666666667	0
6	1	3.9077327565089	2017	2017	37	3.42302516419348	3.98850432914804	1	9	winter	302.684488975734	26.4711133321107	201.937293764809	2	0	2.91137969186155	0	19.4444444444444	0
7	1	4.01832693775786	2017	2017	21	3.38927889076198	4.33108287396319	2	8	spring	183.924979374066	21.2357923055489	274.87898658935	2	0	3.10387785492367	1	66.6666666666667	0
8	1	3.92313372488175	2017	2017	50	3.36079196930542	4.02769708349544	2	8	spring	174.713361336179	27.3603822293282	183.917412803904	2	0	2.66558935714384	0	18	0
9	2	3.49278057754791	2017	2017	11	3.23434611262104	3.89344841769743	2	8	spring	112.54285677563	21.1199979992509	159.278586706108	1	1	2.6889919569912	1	8.33333333333333	1
10	1	3.95822074330665	2017	2017	103	3.38824971055311	3.96599644294652	2	8	spring	171.799346432748	26.8033164078199	191.842634600961	2	0	2.90257498252275	0	11.7647058823529	0
11	2	3.33668043794611	2017	2017	51	3.45841721788965	4.17885443904809	2	8	spring	193.201114167406	25.3406259255731	201.782289330775	2	1	3.48484541009055	1	5.76923076923077	0
12	1	3.83839144715642	2017	2017	88	3.31896174736245	3.93265976737397	2	9	spring	213.00243762622	25.376089517804	158.694590127324	2	0	2.85440401542032	0	21.9512195121951	0
13	1	3.37396766246036	2017	2017	22	3.21035432729062	3.78891808954938	2	8	spring	149.650981816158	22.1593032948112	180.197296718214	1	0	2.46317824451182	1	22.7272727272727	0
14	3	3.89808470127514	2017	2017	72	3.42421205358227	3.82367255156257	2	9	spring	155.504181733315	25.4220327285722	199.82883174748	2	0	2.58417800333791	0	22.6666666666667	1
15	1	4.11482740525197	2017	2017	58	3.39491312931038	4.04440727681262	3	8	spring	165.699339731993	27.0558830279336	193.937290896331	2	0	2.85286440855849	0	21.0526315789474	0
16	1	3.86708808250911	2017	2017	74	3.29494826421139	3.9092449301134	3	8	spring	164.415996831936	26.9015649019306	168.15282698023	2	0	3.39243422985391	0	14.4736842105263	0
17	1	3.93744914006034	2017	2017	23	3.53215149553222	4.08358409994226	3	9	spring	269.522243436337	23.2136023198507	172.366552580354	1	0	1.84950849090537	0	40	0
18	1	3.1511787035539	2017	2017	231	3.30279181545872	3.78408448603215	3	9	spring	222.242347763633	28.5323382160088	190.838854562568	2	0	2.60409770987223	0	29.8611111111111	0
19	1	4.12969558071869	2017	2017	58	3.38835198579806	3.8892984665929	3	8	spring	150.36651590809	26.2705052792379	173.259689365858	2	0	3.40195676644876	0	10.1694915254237	0
20	3	3.79088768827294	2017	2017	52	3.26906512025897	3.81748530430876	3	8	spring	244.491885841728	22.056176826108	167.640691512956	2	1	3.53759840196365	1	16.3636363636364	1
21	1	3.97355851113813	2017	2017	118	3.37851933830746	4.18284458008088	3	8	spring	187.465063603932	25.0711391088794	195.160134779091	8	0	2.83537611230817	0	43.9655172413793	0
22	1	4.06911681361235	2017	2017	58	3.26440808210151	3.89346449379797	3	8	spring	164.09598891643	24.5294689002411	176.081331769741	2	1	3.22388944552974	1	26.3157894736842	1
23	1	3.18028464424384	2017	2017	23	3.29900118297057	3.88622304252141	4	9	spring	197.710999679339	25.938053484413	213.180202119415	2	1	2.96360148648156	1	13.0434782608696	0
24	1	3.14180188831429	2017	2017	11	3.27992715458004	3.76686745064217	4	10	spring	208.393166691579	26.2685038977395	280.099646309651	1	0	2.15650904893591	1	9.09090909090909	1
25	1	4.00338457601239	2017	2017	74	3.37344678190086	3.89035132167524	4	10	spring	258.485885064338	24.4165638634266	190.520067934153	2	0	2.52248478707021	0	16.8831168831169	0
26	1	3.38652520342066	2017	2017	206	3.33025142430349	3.8520459383657	4	10	spring	164.698459690104	28.1416560877693	191.06387978616	2	0	2.92820345935867	0	11.5384615384615	0
27	1	3.62128192578688	2017	2017	57	3.39408364740194	4.10528403158709	4	8	spring	258.922478365049	25.2529919691333	197.853252078433	2	0	3.11089330934706	0	27.1186440677966	0
28	1	4.26361804357926	2017	2017	27	3.42216679372272	3.95461942652345	4	8	spring	262.319691265069	26.4764218720916	184.002227286909	1	0	2.77432850332602	0	33.3333333333333	0
29	1	3.80322088208262	2017	2017	62	3.26490063666253	4.05594444264723	4	8	spring	185.874630328269	25.4134657180253	169.363059637876	2	0	3.18816423579503	0	19.672131147541	0
30	1	3.89186768937171	2017	2017	84	3.3110697685464	3.93250007567024	4	9	spring	136.007637888061	26.1806915930913	177.65503635011	2	0	2.99856002747015	0	41.4634146341463	0
31	1	3.61905017524143	2017	2017	34	3.26314457503671	3.82588999238131	4	8	spring	220.869083361354	26.422058724551	183.163795624947	2	1	2.18462740572712	1	11.7647058823529	1
32	1	4.01703423147246	2017	2017	20	3.34003449117533	3.96625418933724	4	8	spring	165.682816353331	27.1167377502033	139.727154574898	1	1	2.80408432958462	1	20	1
33	1	3.80096234400695	2017	2017	73	3.35970182354044	3.79782944911182	5	9	summer	175.621742501717	27.5033234767946	189.187728587949	2	0	3.13250673902609	1	22.6666666666667	0
34	2	3.86045886679245	2017	2017	20	3.27859917490896	3.91508264578082	5	8	summer	210.155908108982	25.7829778898956	223.50443706431	1	1	3.11306303744722	1	10	1
35	3	3.37206111078434	2017	2017	53	3.40695037415705	4.04469166284675	5	9	summer	310.702027688051	24.8306879517093	206.240376925491	2	0	3.66498459969602	1	35.8490566037736	0
36	1	3.15021897668189	2017	2017	83	3.4683377896823	4.06722653772923	5	9	summer	229.887558266075	26.7557306717171	227.725830780877	2	0	2.48470689905688	0	35	0
37	1	3.46094334210295	2017	2017	36	3.43918661162134	4.35118167647306	5	8	summer	270.772081316673	25.588812780327	217.029677224657	2	0	3.26400868807581	0	58.3333333333333	0
38	1	4.09937155017931	2017	2017	37	3.39744152432743	3.94231361659499	5	8	summer	115.83517370492	26.2509569322708	221.697742301227	2	0	3.34890125035306	0	28.9473684210526	0
39	1	3.92440008846208	2017	2017	61	3.45949004023137	4.24558482684594	5	8	summer	175.484255125537	28.8026653945016	167.912701304013	2	0	2.81081557424364	0	31.6666666666667	0
40	1	4.08909280829041	2017	2017	77	3.32988683326756	4.04205687764088	5	9	summer	157.106967852069	27.0146767839924	164.120868204074	2	0	2.83558517722494	0	21.0526315789474	0
41	1	3.82846233090293	2017	2017	43	3.27684862167282	3.70053487361303	5	9	summer	144.717695604247	29.2266275163191	185.317456553575	2	1	2.73428919243548	1	15.5555555555556	1
42	1	3.78335455503728	2017	2017	20	3.34242669571975	3.99767238640629	6	8	summer	266.122268292739	21.5821280472123	158.886813719719	1	0	2.84509205600842	0	25	0
43	1	3.75071453014882	2017	2017	14	3.3615344177601	3.88312285974175	6	9	summer	156.566689964723	25.7581211178887	118.467370182719	1	0	2.52247321192516	1	14.2857142857143	1
44	1	3.54101218008195	2017	2017	18	3.34092314998068	3.95894897899455	6	8	summer	164.975622110836	23.9739924031798	147.756952387187	1	1	3.36444077997425	1	5.55555555555556	1
45	1	3.90038594770576	2017	2017	60	3.4465010468179	4.04557674899216	6	8	summer	210.365296147521	26.0834871576324	172.493588818034	2	0	2.97423962202617	0	37.2881355932203	0
46	1	3.86756141369375	2017	2017	52	3.33573341934565	3.91970643834183	6	8	summer	206.843256124795	26.5487251508784	185.438456653528	2	0	2.86272694866344	0	11.7647058823529	0
47	2	3.67819170544347	2017	2017	73	3.44312544920705	4.0836346556838	6	9	summer	241.098486884449	21.524305605078	181.217146642431	2	0	3.82785050556654	1	20.3125	1
48	1	3.5518475671497	2017	2017	43	3.50521304725346	4.17535347169244	6	9	summer	207.500860720362	23.8382524177676	265.682271437268	1	0	2.59793529577249	0	47.3684210526316	1
49	1	3.32611157886941	2017	2017	87	3.36250419626219	3.79892971456675	7	9	summer	235.756529015502	31.1990572193828	264.198503785652	2	0	2.60040421318847	0	22.3880597014925	1
50	1	3.00236286897855	2017	2017	7	3.43508612578888	3.91563599871023	7	9	summer	115.878419011877	27.4729973317354	172.515276552092	1	1	2.99915074469101	1	14.2857142857143	0
51	1	3.86993349108989	2017	2017	59	3.35610442683625	3.8497711795877	7	8	summer	258.243614192777	26.0781318839758	201.843388891687	2	0	2.64567069813892	0	50	0
52	1	3.87090929745699	2017	2017	39	3.28875996444313	3.97253840670175	7	9	summer	170.51693432122	24.6781279050724	146.526499410524	2	0	2.94562776216965	0	23.0769230769231	0
53	1	3.52430473551828	2017	2017	81	3.41200596022667	3.99500096698078	7	8	summer	196.51973877371	27.4347153717388	206.233688777549	2	1	2.81757169027824	0	13.75	1
54	1	3.47843515641247	2017	2017	34	3.3831537629605	4.00196946868444	8	10	autumn	195.577942917135	27.6141054262176	191.269183432756	2	0	3.20646753333016	1	11.1111111111111	1
55	1	3.01799509826023	2017	2017	39	3.23315968274968	3.83356421914224	8	10	autumn	147.232812135952	26.2051866202945	217.957706564723	1	0	2.36370857514185	0	22.5	1
56	2	3.38393211270732	2017	2017	45	3.29716045339133	3.85359283215185	8	10	autumn	220.785804060569	20.3703145114576	212.772824034291	2	0	3.15099652227406	1	32.6086956521739	1
57	1	3.30193979797163	2017	2017	101	3.25312105897652	3.74869890086583	8	10	autumn	263.326714374377	28.5141581049955	222.209803308887	2	0	2.76106648416988	1	40.7407407407407	0
58	2	3.08406982021746	2017	2017	30	3.3758792074289	3.91243240786478	8	10	autumn	225.386803797611	23.8087167085364	229.059577133429	1	1	3.69745184939452	1	12.1212121212121	1
59	1	3.94333618993825	2017	2017	75	3.29433266309028	3.96079115433972	8	10	autumn	202.409984458583	26.0258309225982	225.410907418414	2	0	3.53087127871801	1	26.3157894736842	0
60	2	3.13104381687963	2017	2017	27	3.18082943636346	3.75283292915806	8	10	autumn	189.15074728986	22.5700646272498	259.881897047037	2	1	2.426671186526	1	3.44827586206897	1
61	2	3.33868406138232	2017	2017	40	3.47929738481435	4.04198070092823	8	10	autumn	221.576996186666	24.9054963128304	202.856940515454	2	1	2.86965447423445	1	18.4210526315789	0
62	1	3.8280679132207	2017	2017	90	3.3238497500635	3.84464784867064	8	10	autumn	183.086622224143	28.2050237715722	219.856907940732	2	0	2.52770821698834	0	21.1111111111111	0
63	1	3.53435130834208	2017	2017	37	3.20948424928294	3.89654664692702	9	9	autumn	273.957801522603	21.1847592935833	192.085820681859	2	0	3.37729104115627	1	8.33333333333333	1
64	1	3.82378674752333	2017	2017	46	3.34878112961317	3.96881548540393	9	10	autumn	208.916184293395	27.3091432047073	182.812222829873	2	0	2.85613830984998	0	23.9130434782609	0
65	1	3.83542539234334	2017	2017	199	3.37801009032912	3.90401886464331	9	10	autumn	218.996337612017	27.9856911501839	181.610092551519	2	0	2.75635580190434	0	18.3673469387755	1
66	1	3.71071350802724	2017	2017	62	3.41053906583154	3.93003161987781	9	10	autumn	238.228025121901	26.54267577514	191.133159354343	1	0	3.12706661895265	0	35.4838709677419	0
67	1	3.64140998268193	2017	2017	25	3.44145325797893	4.08914977355769	9	10	autumn	137.809519396037	24.3765663283337	196.610246037671	1	0	2.09771600043047	0	19.2307692307692	0
68	1	3.74166890803216	2017	2017	27	3.37769424506814	3.97216867504214	9	10	autumn	155.497579838222	24.1359991539422	189.691681053197	1	1	2.13446069308733	1	28.5714285714286	1
69	1	3.80172304003955	2017	2018	60	3.40046296781785	3.9008428968133	11	9	winter	181.737759798437	26.4591043123024	203.313616496088	2	0	2.89328727936082	0	30.6122448979592	0
70	1	3.27292069905381	2017	2018	75	3.49849243511488	4.10995777855362	10	8	autumn	243.663855557192	26.0403109930769	225.458798722809	2	0	2.3929848263951	0	45.5696202531646	1
71	1	3.5749727239113	2017	2018	42	3.36653683310921	3.94376914839231	10	9	autumn	143.88095123269	26.9343327266048	199.703844646185	2	0	2.69872375320367	1	6.81818181818182	1
72	1	3.63886028042295	2017	2018	36	3.2578163788653	3.80876759406857	10	9	autumn	149.458014696754	27.1946697146367	173.882576595182	1	0	3.12906983545676	1	36.1111111111111	0
73	1	3.82869082650567	2017	2018	43	3.2711766905845	3.88430196967169	10	8	autumn	186.759003552248	22.8232001510768	199.64348965265	2	0	4.08439895083566	1	30.952380952381	1
74	2	3.83458103807826	2017	2018	28	3.24713129733524	3.74367316986516	11	8	winter	175.066579816245	25.2048205683695	291.270553435528	2	1	4.7565739600156	1	6.89655172413793	1
75	1	3.84843739554779	2017	2018	30	3.45650247561238	3.91642962371208	11	9	winter	152.298672070182	26.2016314498784	176.219202160986	2	0	2.23345556568858	0	24.1379310344828	0
76	1	3.90895063563657	2017	2018	30	3.27282588267193	3.81300435440593	11	9	winter	175.390031296391	22.8372495934651	210.913910117149	2	0	3.32923738061553	0	9.67741935483871	0
77	1	3.42902378921403	2017	2018	30	3.40990875346338	3.81323558835696	11	9	winter	275.478404301879	25.2752000654172	228.164984599343	1	1	2.86883270832932	1	16.6666666666667	1
78	1	3.84896502331748	2017	2018	71	3.40243663410849	3.91338385968692	11	8	winter	221.1109379594	24.9590916651935	201.701718357202	2	0	2.52185603981242	0	23.8805970149254	0
79	1	3.85011659652591	2017	2018	92	3.43465673003736	4.08018250807467	11	8	winter	175.137201611562	27.5599419685707	155.316129390246	2	0	2.88822642227098	0	14.4444444444444	0
80	1	3.37401993398812	2017	2018	90	3.3904757908376	3.98826205919132	11	8	winter	160.788464043156	26.6500854550582	203.449670037333	2	0	2.5320259024186	1	29.6703296703297	1
81	1	4.13183012579582	2017	2018	53	3.2997429049898	3.9664833028482	11	9	winter	190.474967532786	28.2624344831521	180.931836232021	2	0	2.97434609779138	0	27.4509803921569	0
82	1	3.8526621019982	2017	2018	92	3.41786269519193	4.04363221390815	11	9	winter	263.106473744547	22.2711520212878	174.056784878615	2	0	2.78455026298699	0	47.7777777777778	0
83	1	3.79080834671836	2017	2018	78	3.40175304810311	3.85316828250716	12	9	winter	212.946588128244	27.0912839629095	196.982513596142	2	0	2.64504087633506	0	67.5675675675676	0
84	1	3.90239423406215	2017	2018	58	3.37487577636403	3.90936863068421	12	8	winter	162.254682850361	26.2667856091635	183.332698099252	2	0	2.96401281707877	0	31.6666666666667	0
85	1	3.66558111092938	2018	2018	24	3.50142948274213	3.93860212208203	1	8	winter	293.974867806446	25.6552877506981	213.038783638398	1	0	2.19475705122367	0	25	1
86	1	3.91323808152978	2018	2018	71	3.38346408646521	4.01950477668417	1	9	winter	221.965596816166	25.8543840607219	169.377383351873	2	0	3.16622687257912	0	25.3521126760563	0
87	1	3.86940849752821	2018	2018	53	3.49494597640464	3.99488341784009	2	8	spring	172.879415056597	26.7754651218922	169.42211792653	2	0	2.49702784391974	0	24.5283018867925	0
88	1	3.85181541933509	2018	2018	33	3.39228656373329	3.85892811877941	2	9	spring	157.394227990455	26.0681704504704	178.638236983725	2	0	2.75028185889604	0	21.2121212121212	0
89	1	3.87656665265152	2018	2018	53	3.32364202423577	3.85143231222387	2	8	spring	156.172213277544	25.7518989640266	168.296972612264	2	0	2.74584652772122	1	32	0
90	1	3.72918693667782	2018	2018	116	3.31225127609092	3.94484370884775	2	9	spring	166.519096839226	25.4843768252024	178.425628311821	2	0	2.21611170328108	0	33.9130434782609	0
91	1	3.82400363129308	2018	2018	56	3.30998148611376	3.82352067183108	2	9	spring	206.422714281126	26.5658370371924	181.725744400131	2	0	3.0608836291823	0	14.5454545454545	0
92	1	3.74091178180849	2018	2018	55	3.28091395234761	4.06682535356235	2	8	spring	171.723019612989	23.8093859574415	180.318966415685	2	0	2.98615417404714	0	13.2075471698113	0
93	1	3.53379953291569	2018	2018	59	3.29224949510791	3.79817782347089	2	9	spring	191.304764955758	26.3321054657322	165.538181977306	2	0	2.7050793971226	1	65.5737704918033	0
94	1	3.74820954774541	2018	2018	39	3.27857121918186	3.93380660886281	3	9	spring	163.384374909528	26.4585102043727	168.794300746904	2	0	2.90585851617074	1	19.5121951219512	0
95	1	3.74426946981253	2018	2018	52	3.25999559888754	3.92035271422662	3	8	spring	210.62523475016	25.1069213641979	143.835155221625	2	0	3.03540376419787	1	8.33333333333333	1
96	1	3.76834025410933	2018	2018	19	3.35477002023692	3.77856189532354	3	9	spring	168.374023488839	24.4779631326862	143.045148086012	1	1	2.36147188663426	1	5	1
97	1	3.18038990136635	2018	2018	11	3.30272649670999	3.83456571018741	3	8	spring	191.345121905496	24.2129793331158	173.807936669088	1	1	2.90109972758592	1	0	1
98	1	3.71962428836102	2018	2018	25	3.44280804982698	4.01524951294332	3	9	spring	222.8620698487	23.0465447623785	217.562943085607	1	1	3.03662307885709	1	0	1
99	1	3.85429182422873	2018	2018	61	3.24008100006129	4.00266713454305	3	10	spring	138.486913906808	26.2754261842066	189.66216620948	2	0	2.80221423946559	0	29.0322580645161	0
100	1	3.69869370032852	2018	2018	51	3.23727051345994	3.82004678150502	3	10	spring	194.523137302805	24.9336361833118	181.638968941493	1	0	2.90297612731073	0	22.5	0
101	1	3.70955610534309	2018	2018	58	3.32458960233028	3.92256270276693	3	9	spring	208.119133270432	25.5004885953822	168.925424462967	2	1	2.73688688986369	0	28.5714285714286	1
102	1	3.86738092370707	2018	2018	55	3.43889259893958	4.01280939316069	3	8	spring	153.881745663697	25.3278867334368	208.355704613439	2	0	2.54430018230161	0	29.4117647058824	0
103	1	3.66189077955527	2018	2018	36	3.28345787017082	3.77305940213447	4	8	spring	197.875671606692	25.1336513234772	216.509198807147	1	0	2.73102351641851	0	28.5714285714286	0
104	2	3.77584105296075	2018	2018	29	3.17969739224559	3.81159688731004	4	10	spring	204.727658060233	22.4510202406201	208.30438665622	2	0	3.05671660732459	1	25.9259259259259	1
105	1	3.8392064579753	2018	2018	59	3.38220868756932	4.20702480828184	4	9	spring	209.524316121887	25.7459611062215	188.802181277757	2	0	2.31832915372313	0	29.0909090909091	0
106	1	4.02297839917585	2018	2018	44	3.35955161785175	4.13486847727629	4	9	spring	248.708685146493	25.2751766827451	186.741904125725	2	0	2.38043447973765	0	13.953488372093	0
107	1	3.79254075244348	2018	2018	39	3.2561703444772	3.80372871246152	4	8	spring	191.381679089779	25.8942979994961	186.045981700064	2	0	3.00353020627802	0	12.1951219512195	0
108	1	3.64897469975999	2018	2018	24	3.31527637353682	4.03356373659995	4	8	spring	141.64381480256	24.2155799231743	159.112451616523	1	1	2.48223870916248	0	4.16666666666667	1
109	1	3.73179690229931	2018	2018	46	3.33228415653358	3.88379387456587	4	8	spring	221.067387620343	25.4297568934157	215.973585023369	2	0	2.50887338699188	0	39.1304347826087	0
110	1	3.41055555918204	2018	2018	61	3.39854108444449	3.83756460209046	4	9	spring	181.310924729117	27.5045254179652	180.440330424917	2	0	2.52424513418707	0	19.3548387096774	1
111	1	3.87762347968691	2018	2018	45	3.30239341165462	3.88044034053564	5	9	summer	218.079608459406	29.051569174244	172.937012091383	2	1	2.81368587708871	1	20.4545454545455	1
112	1	3.24120587970512	2018	2018	21	3.35013896029414	4.00114532372844	5	9	summer	169.149725806725	25.692559796874	175.650236768769	2	1	2.58504756613291	1	9.52380952380952	0
113	1	4.07016502032739	2018	2018	55	3.38878604852562	3.98713215224597	5	9	summer	206.63023254828	24.553761609047	212.757781808542	2	0	4.50060573432298	0	16.3636363636364	0
114	2	3.40178188627182	2018	2018	29	3.36832745354158	3.8642617197908	5	9	summer	217.02842935086	22.0408044152219	286.064446389669	2	1	4.2207356180991	1	10.7142857142857	1
115	1	3.76209433583591	2018	2018	60	3.37614981638163	4.06868246586391	5	9	summer	281.550983808983	24.4124710515245	213.821125888242	2	0	2.51006977380392	0	17.741935483871	0
116	1	3.76039435598868	2018	2018	23	3.20624948137813	3.69265579300647	5	8	summer	157.619904058599	24.6714803521068	176.377216097033	2	0	2.84561394606115	0	15.7894736842105	0
117	1	3.58765662851096	2018	2018	32	3.30434315009479	3.92235372873243	5	8	summer	277.947361422057	24.3951654127982	198.592493807758	8	0	2.16657831456826	0	46.66667	0
118	2	3.80680022327787	2018	2018	59	3.61294549156051	4.12337205295189	5	8	summer	184.658210877749	22.7237705006502	196.305567476356	2	1	3.52877181306087	1	5.17241379310345	1
119	1	3.85953824760202	2018	2018	48	3.37040048414255	3.98183778487688	6	9	summer	259.150622129397	24.4495977032396	220.344524038751	2	0	2.6454181346232	0	52.0833333333333	0
120	1	3.9009924111612	2018	2018	25	3.33796969792454	3.91332876929421	6	8	summer	146.813083230143	25.7257320160537	167.290411248811	2	0	2.24646038622611	0	23.0769230769231	0
121	1	3.29604397415173	2018	2018	5	3.37839607756489	3.91571139392044	6	8	summer	106.179988026501	20.1079673946816	168.625627069409	1	0	2.42559173051425	0	40	1
122	1	4.00615482923614	2018	2018	60	3.26270263741842	4.07996136156977	6	8	summer	183.788308802583	24.3987433310902	162.510966863991	2	0	2.54296842088704	0	33.8983050847458	1
123	1	3.72023628681156	2018	2018	58	3.37122247101855	3.87282364044979	6	9	summer	149.005009475962	26.4386196300155	177.584685093573	2	0	2.76564514462092	0	29.3103448275862	0
124	3	3.73821421911302	2018	2018	24	3.43626539921605	4.03270293746316	6	9	summer	192.952195098115	24.4042231285498	166.668381788591	2	0	2.54622401235255	1	20.8333333333333	1
125	1	3.8086655171776	2018	2018	47	3.33246547482182	3.83335664051895	7	9	summer	239.021344846896	26.7566565335422	162.506818516086	2	0	3.29002006275875	0	4.34782608695652	0
126	1	3.58490713563489	2018	2018	73	3.44443070043705	4.16916199478476	7	8	summer	180.342657141227	24.3804862137526	196.049119783992	2	0	3.10264900090241	0	21.0526315789474	0
127	1	3.59231113086367	2018	2018	61	3.4442438213015	3.93622386058689	7	9	summer	255.24845517605	24.0335266936753	226.056758118514	2	0	2.61255921918241	0	33.3333333333333	0
128	1	3.84530191584331	2018	2018	58	3.27114826488335	3.75690555175127	7	8	summer	179.367256514683	27.0579639027165	189.925960884042	2	0	2.77927117965258	0	21.4285714285714	0
129	1	3.83117238720372	2018	2018	66	3.40325102504566	4.06288045906543	7	9	summer	332.384638220664	24.7761149943045	177.313006470507	2	0	3.11765528990718	0	15.625	0
130	1	3.83594100896581	2018	2018	69	3.28057107420702	4.12636381350165	7	8	summer	180.548940497199	24.6687747114103	220.362642306383	2	0	2.79846651797901	0	38.5714285714286	0
131	1	3.9301226135822	2018	2018	51	3.35498266409283	3.90440417130457	7	10	summer	175.423454425129	26.4815673149116	194.016782607655	1	0	2.82270371903227	0	34.6153846153846	0
132	1	3.83772301135367	2018	2018	69	3.4324305306	3.97867375423027	7	8	summer	222.871683156648	25.5156124346074	184.622136244806	2	0	3.10939907873318	0	26.865671641791	1
133	1	3.49837054966569	2018	2018	31	3.36231472044	4.11690010021002	7	8	summer	172.558902050575	21.5195246432413	215.748714381657	2	0	4.0240261522178	0	41.9354838709677	0
134	1	3.93253915121736	2018	2018	30	3.45555034956133	4.10674743128044	8	10	autumn	191.58553508596	25.6481442867056	177.676422354453	2	0	2.35249305316589	0	33.3333333333333	0
135	2	3.6369845897048	2018	2018	79	3.24022149988562	3.88243202900255	8	10	autumn	234.646741221709	22.8686983207852	189.277521371832	2	0	2.57231510555448	0	4.8780487804878	0
136	1	3.45807096828043	2018	2018	25	3.35363605134846	4.02149206437535	8	10	autumn	162.702228353834	22.7327152641385	216.30542430896	2	0	3.70171945079262	1	29.1666666666667	1
137	1	3.82305599944919	2018	2018	61	3.41960168950374	4.05787591305777	8	10	autumn	211.044214637512	28.2087420679057	208.732095495153	2	1	3.04527846656833	1	19.3548387096774	1
138	1	3.70513808522352	2018	2018	58	3.39635851670714	4.00374604132429	8	10	autumn	151.085678342113	24.0917374556068	215.399840808168	2	0	3.43643398260093	0	12.0689655172414	1
139	1	3.77647079374129	2018	2018	65	3.43620285217397	4.02854845100147	9	10	autumn	239.914533822143	25.7627706898032	220.570562739042	2	0	2.98116195571584	0	37.8787878787879	1
140	1	3.85007568279666	2018	2018	45	3.40509454884329	4.03893382863899	9	10	autumn	246.857838774002	26.5087070445961	220.360480300168	2	0	2.81489121192446	0	24.4444444444444	0
141	1	3.71127834984548	2018	2018	64	3.45730510292169	3.98147776885361	9	10	autumn	205.322360590502	27.6158494728767	174.663823399281	2	0	2.63947550819214	0	40	0
142	2	3.21810288843067	2018	2018	34	3.24365785322274	3.77953079443656	9	10	autumn	247.576336475243	21.4943005542482	251.217504166237	1	1	4.30469841717704	1	8.82352941176471	1
143	1	3.68149552676998	2018	2018	70	3.39044763845084	3.93839019412535	9	9	autumn	197.62728895074	25.6052120902785	177.065610556689	2	0	3.49521677868558	0	48.5294117647059	0
144	1	3.40835438743296	2018	2018	63	3.307006796257	4.08661954436739	9	10	autumn	213.891496690614	25.409526537665	204.469356573483	2	0	2.54998132888595	0	49.2063492063492	0
145	1	3.91734452691329	2018	2018	71	3.42750142056338	3.89716702947194	9	10	autumn	203.65622525441	29.1126480947666	221.921034807274	2	0	2.57507992075234	0	22.5352112676056	0
146	1	3.9842271100931	2018	2018	39	3.5251204850158	3.91197477105637	9	10	autumn	220.542568287459	26.014022810016	245.190917492407	2	0	1.91664521296163	0	26.3157894736842	1
147	2	3.41878903163356	2018	2019	13	3.23993314239685	4.01387815079261	10	8	autumn	204.467988498483	21.9348156585373	249.187924331801	1	1	3.65471533869234	1	30.7692307692308	1
148	1	3.37545433450005	2018	2019	15	3.38366012868935	3.956743255001	10	10	autumn	263.372172109565	21.1642506361593	614.674049555691	1	0	2.64132453240549	0	41.025641025641	0
149	1	3.88541155868534	2018	2019	77	3.42002805952348	3.86958974319374	10	8	autumn	184.411549189883	26.3722596105223	187.159976613348	2	0	3.13872608650383	0	20.7792207792208	1
150	1	3.27239193889306	2018	2019	26	3.32738841182082	3.88091511490004	10	9	autumn	205.506100599395	26.6682686101506	216.636698208818	2	1	2.93815381125947	1	16	1
151	1	3.64558590889623	2018	2019	102	3.4089363937425	3.95319569765449	10	8	autumn	213.177019784004	24.9779169840238	184.094795105186	2	0	3.19500856105237	0	38.2352941176471	0
152	1	3.74190428771885	2018	2019	55	3.39322660377712	3.87793912237478	10	8	autumn	234.03062813902	26.6999913755553	221.235007624657	2	1	2.89887847932221	1	24.0740740740741	1
153	3	3.63924494681455	2018	2019	26	3.25497146433287	3.69637005601849	10	8	autumn	221.423974552188	25.4945186662554	242.078233340182	1	1	2.4415887599674	1	14.8148148148148	1
154	1	3.65555810856088	2018	2019	26	3.38472920163231	3.84179633398892	11	8	winter	150.084765648367	27.0670964619524	207.261315453038	2	1	2.47946230176808	1	15.3846153846154	1
155	1	3.39625258987818	2018	2019	34	3.33867823960944	3.96036808729492	11	9	winter	181.560694670384	25.3390790787196	187.246870048371	2	0	2.61686310085604	0	38.2352941176471	0
156	1	3.80293230672004	2018	2019	46	3.41091524840488	3.92147110243824	11	9	winter	179.59132350962	26.1696972275351	151.332865918329	2	0	2.90743808556072	1	4.16666666666667	1
157	1	3.74708404250287	2018	2019	34	3.33182317595712	4.02969148816503	11	8	winter	259.174773292132	26.6057585436497	177.062212341263	2	0	2.44683811445393	0	29.4117647058824	0
158	2	3.81598452604481	2018	2019	7	3.18522771548385	4.05978640421609	11	8	winter	299.883517582511	22.4201709518115	175.458573711254	1	1	3.20976053206376	1	0	1
159	2	3.54185283204977	2018	2019	27	3.31161862844644	3.83250066916224	11	8	winter	288.780835660739	25.0565277777023	224.975586573678	2	1	2.43377437615596	1	7.40740740740741	1
160	1	3.53367602987066	2018	2019	10	3.30426281225578	4.05041516905181	11	8	winter	146.987454713706	24.2710546273812	172.895705136786	1	0	2.38111779539316	0	20	0
161	1	3.62511086558469	2018	2019	24	3.3046926917517	4.01071903758771	11	8	winter	163.277049404327	23.7416033601229	304.453517927275	1	0	2.37229855220264	0	36.3636363636364	0
162	1	3.79962403883222	2018	2019	28	3.38644775565358	4.15898688505324	11	9	winter	147.956124914615	24.7357345059235	172.589687460769	2	0	3.28059147996124	0	24	0
163	1	3.50729356922541	2018	2019	23	3.3172027719631	4.11838693357039	12	10	winter	174.117779735792	27.3994329139749	186.475794457602	1	0	2.11198612298566	0	22.7272727272727	0
164	1	3.62182311468013	2018	2019	26	3.37261423870536	3.9364733116152	11	9	winter	206.44693319519	25.4826099431277	195.040358942333	1	0	2.57136624282967	0	16.6666666666667	0
165	1	3.6268620170592	2018	2019	25	3.35889719864316	4.12763467322601	12	9	winter	272.80420661737	24.5046161095358	168.813848687548	1	0	3.32662559060429	0	16.6666666666667	0
166	2	3.08507720216863	2018	2019	11	3.4203684054464	3.93694901402266	12	8	winter	393.406567497622	23.4396285818129	195.015224978641	2	1	3.4598872592198	1	10	1
167	1	3.76453844129515	2018	2019	26	3.45855822404801	4.12889532152018	12	8	winter	279.11395343364	22.7287677320947	233.878054830078	1	1	2.76473047629281	1	14.8148148148148	1
168	2	3.60231514598751	2018	2019	61	3.19341415854342	3.84124846536011	12	9	winter	187.309262880119	19.4026825686939	157.097820649827	2	0	2.48152578734745	0	22.9508196721311	0
169	2	3.53685795148329	2019	2019	42	3.22262757160215	3.82958655845132	1	8	winter	175.277825055579	22.9513382707877	162.969099154495	2	1	3.80980644208304	1	6.97674418604651	1
170	1	3.68895622076123	2019	2019	26	3.34968393120599	4.051765175737	1	8	winter	255.088038608162	26.359653407816	178.208474123726	2	0	4.43143052590978	0	20	0
171	1	3.46037897464239	2019	2019	25	3.31709111790805	3.98292302224149	2	8	spring	246.160758985754	25.8812197263614	171.78519291838	1	0	2.44544286845561	0	7.69230769230769	0
172	1	3.88874076533319	2019	2019	28	3.4074869347325	3.91028492208501	2	8	spring	209.521544912354	26.8754508763175	188.870754345368	1	0	2.35410459513638	0	7.69230769230769	0
173	1	3.83537009411464	2019	2019	28	3.3524565717894	4.16942453356199	2	8	spring	173.289670628028	24.6893790793964	176.498120033226	2	1	3.03059177990036	1	44.4444444444444	1
174	1	3.82407791436304	2019	2019	27	3.3707805934671	4.10865570626954	3	8	spring	188.240864809629	25.0972005817011	225.250993263698	1	0	3.26410698998796	0	28	0
175	2	3.66457441345004	2019	2019	23	3.40916439677201	4.00887607799406	3	8	spring	286.266203952352	21.7461648462831	179.185908165824	3	0	2.789996702404	0	9.09090909090909	1
176	2	2.71403914716173	2019	2019	12	3.28100463577238	3.52897367621751	3	8	spring	214.099242653719	22.954771063987	140.956865264117	2	1	4.21629806449648	1	33.3333333333333	1
177	1	3.708182580329	2019	2019	26	3.31702819007834	3.77496777568681	3	8	spring	159.778019862191	27.0861035887628	230.873268980075	2	0	3.02947093994863	0	32	0
178	1	4.10091727121172	2019	2019	9	3.35685089308698	4.05246555096506	3	8	spring	149.038238458813	27.7829539355683	147.913243775765	3	0	3.39871520471915	0	0	0
179	3	3.81032203692729	2019	2019	26	3.39461101584592	4.28895983351067	3	8	spring	166.593833285233	25.2245974917279	212.479824392875	2	0	2.63205824510116	0	32	0
180	1	3.69014688557179	2019	2019	38	3.51732052734907	4.1814259397539	3	8	spring	421.794902879287	20.6618467655877	242.9130735623	2	0	2.44219041363511	0	27.5	0
181	1	3.86276613413799	2019	2019	20	3.39233642091574	4.0801825430353	4	8	spring	251.757427561432	24.6515270869105	206.249354306559	1	1	2.95122343192172	1	15	1
182	2	3.54988879311404	2019	2019	16	3.27636773096203	4.00027151041369	4	9	spring	208.162226965075	22.4950057171304	178.020623724229	1	1	3.85026235073998	1	18.75	1
183	2	3.02489829937748	2019	2019	32	3.26161485645486	3.81864874548286	4	9	spring	203.530830531795	24.9090096093703	209.801168500206	2	1	4.43839114259175	1	19.3548387096774	1
184	1	3.47719508609828	2019	2019	29	3.32812934968277	3.94155129692213	4	8	spring	223.497796741396	24.7796171500575	181.28041002858	1	0	2.51633498981544	0	50	0
185	1	3.80098010134543	2019	2019	9	3.37774675303845	4.25505851326209	4	9	spring	208.629376952471	24.2176053526185	134.496120331862	1	0	3.54203255022264	0	11.1111111111111	0
186	1	3.81788199146984	2019	2019	51	3.2738528067467	3.8395839648047	4	8	spring	197.585198098421	25.4763965596509	174.382233028966	2	0	2.6615715227773	0	45.0980392156863	0
187	1	3.57743865192852	2019	2019	30	3.50936678394635	3.99056372109585	4	8	spring	223.593706284666	24.2960981433128	197.856278407134	2	1	3.69457562647655	1	0	0
188	2	3.70506461170934	2019	2019	32	3.3069431669696	3.95771413437866	5	8	summer	163.58656175698	23.9014570925646	203.013213910642	2	0	2.92131522243776	0	18.1818181818182	1
189	1	3.48444223990566	2019	2019	37	3.2892182867483	3.88978994070067	5	8	summer	257.513896571902	23.2942079216886	202.748913850948	2	0	2.52836511452923	1	67.5	0
190	2	3.69066526579618	2019	2019	42	3.24957471583737	4.11781597077604	5	8	summer	280.24413069151	22.5267659110137	214.254455185784	2	1	3.20676659226863	1	26.6666666666667	1
191	1	2.92320851387549	2019	2019	26	3.49500367416125	4.07528663981672	5	8	summer	143.750989031048	26.5217203062698	243.616445133772	1	0	2.47970894191967	0	24	0
192	1	3.74175792491125	2019	2019	36	3.3594937338629	3.69861264273881	5	8	summer	195.457832195188	27.0166695632888	191.344736446226	2	0	2.70984467431943	0	44.4444444444444	0
193	1	3.70584569190764	2019	2019	24	3.3576412023133	3.99475867212466	5	9	summer	157.717581682113	25.5534620954199	147.027533267807	1	0	2.95910867406478	0	20.8333333333333	0
194	1	3.86238256498648	2019	2019	30	3.38798720970616	3.88102421706602	5	8	summer	225.594349432952	26.539338914182	193.174472521149	2	0	2.95723947980251	0	30	0
195	1	3.80678122689208	2019	2019	41	3.50466460070211	4.04648493057194	6	8	summer	255.272795391779	21.8340187078956	205.888130543964	8	0	3.13826708085718	0	76.47059	0
196	1	4.06452494947429	2019	2019	30	3.47078071839141	4.24024635256397	6	8	summer	181.010537973899	25.5152897974963	199.840360682286	1	0	2.64266504435274	0	26.6666666666667	0
197	1	3.7761900323878	2019	2019	34	3.32065495685834	3.78082447862454	6	8	summer	124.322558712903	27.9770732883424	153.500882529944	2	0	2.95334810936258	0	20	0
198	1	3.70366016529786	2019	2019	30	3.34034424696182	3.93520903101575	6	8	summer	140.323163742793	27.7967979072419	260.599765230511	2	0	2.48071390159339	0	35.4838709677419	0
199	1	3.66901551285451	2019	2019	30	3.3249596329188	3.88788842034015	6	8	summer	325.215967652096	24.3096858460783	211.586479823377	1	1	2.65296460962609	1	23.3333333333333	1
200	1	3.92960784397937	2019	2019	33	3.3669917361278	4.22992387781883	6	9	summer	209.862710073881	23.671331018895	190.429025172705	2	0	2.75322532505728	0	55.8823529411765	0
201	1	3.64644930267439	2019	2019	42	3.38029485314411	3.90746218740056	6	8	summer	406.463947656158	27.3336554852391	183.148135007815	1	0	2.51136545205776	0	32.5581395348837	0
202	1	3.73610864550435	2019	2019	37	3.2931988629214	3.9581196359459	6	9	summer	191.017588735899	26.7490215257908	200.417947740918	2	0	2.58109593161857	0	27.7777777777778	0
203	1	3.9993388914682	2019	2019	44	3.3377431745765	4.12533510505786	6	9	summer	164.297085836397	25.845418829747	199.68053299074	2	0	2.83587579713159	0	39.5348837209302	0
204	1	3.68297837041125	2019	2019	44	3.36116546040514	3.94185027395344	7	9	summer	309.139677797023	25.9606668153143	161.461142376184	2	0	2.99241500495722	0	38.0952380952381	0
205	1	3.75864494915007	2019	2019	44	3.31328262142207	3.97159135443327	7	8	summer	205.488859614188	25.3840052991356	246.763509274187	2	1	2.98693010042885	1	23.2558139534884	1
206	1	3.7648331377189	2019	2019	42	3.3146142181323	3.98984331459933	7	8	summer	159.723185957422	24.845191181729	162.737550752788	8	0	2.89775981574452	0	23.8095238095238	0
207	1	3.89078084801034	2019	2019	38	3.29010601548146	4.00972747416238	7	9	summer	241.670614024847	26.0943847649752	186.230764804538	2	0	3.23391505709047	0	35	0
208	1	3.65841963306953	2019	2019	41	3.30196068007218	3.8200531878098	7	8	summer	184.75647066505	23.2827091664874	218.093208859648	8	1	2.9440120544382	0	36.5853658536585	1
209	1	3.5973198835984	2019	2019	40	3.40833795785132	3.99636244940713	7	9	summer	171.123411905659	26.3139673771742	215.201325805877	2	0	1.88730532334491	0	51.219512195122	0
210	1	3.74600917896469	2019	2019	38	3.32012385938881	3.94814567856497	7	8	summer	147.451183164513	23.1902247217923	223.89519350227	2	0	2.90704709176398	1	57.8947368421053	1
211	2	3.46207503414418	2019	2019	51	3.2308914326519	4.08926905539014	7	8	summer	229.473450613329	22.1181067586993	207.918046820723	2	0	3.01259069068661	0	53.8461538461538	1
212	1	3.46290417805551	2019	2019	50	3.32396620275439	3.84644306003909	7	8	summer	148.190736076675	24.3697381237432	257.538676649165	2	0	3.033326163519	1	8.33333333333333	1
213	1	3.60342633250509	2019	2019	37	3.34831607056127	4.03656020663694	7	8	summer	135.714723717928	26.928968936816	210.618321615409	2	0	2.70451636130505	0	58.974358974359	0
214	1	3.72110303975369	2019	2019	41	3.26285401313038	3.87853635430349	7	8	summer	249.851158160432	25.4376549295063	193.28775930147	2	0	3.10461806016889	0	36.5853658536585	0
